# Supplementary material for: A cellular expression map of epidermal and subepidermal cell layer‐enriched transcription factor genes integrated with the regulatory network in Arabidopsis shoot apical meristem
Source: Plant Direct. 2021 Mar 18;5(3):e00306. doi: 10.1002/pld3.306 (PMC7970154; doi:10.1002/pld3.306)
Supplement: Supplementary file 2 — Table S1‐S11 [file PLD3-5-e00306-s001.xlsx]

## Sheet: S1
Supplemental Table S1: Summary of promoter reporters generated in this study
Promoter reporter constructs made for the epidermal and subepidermal enriched TFs. The Arabidopsis gene identifier is given in column A, followed with gene name in B. Rreporters were made using either with a pENTR/D/TOPO or P4P1R DONOR vectors in which the 3-kb fragement was cloned. A modified gateway comatible pGreen 0229 vector was used as destination vector. The resulting constructs were dippe…
AGI	Gene name	Construct	No. of lines screened	No. of lines positive	Reporter made using pENTRY vector	Reporter made form P4P1R vector
AT4G25490	CBF1	pAT4G25490::H2B-YFP	4	2	√
AT2G38340	DREB19	pAT2G38340::H2B-YFP	6	0	√
AT1G63650	EGL3	pAT1G63650::H2B-YFP	5	5		√
AT2G20180	PIL5	pAT2G20180::H2B-YFP	4	3	√
AT2G31730		pAT2G31730::H2B-YFP	19	17	√
AT1G49720	ABF1	pAT1G49720::H2B-YFP	7	4	√
AT5G57660	BBX6	pAT5G57660::H2B-YFP	3	0	√
AT2G28810		pAT2G28810::H2B-YFP	8	0	√
AT1G75710		pAT1G75710::H2B-YFP	9	7	√
AT4G16610		pAT4G16610::H2B-YFP	8	0	√
AT5G54630		pAT5G54630::H2B-YFP	15	12	√
AT5G61190		pAT5G61190::H2B-YFP	9	0	√
AT1G54160	NF-YA5	pAT1G54160::H2B-YFP	19	17	√
AT4G14770	TCX2	pAT4G14770::H2B-YFP	8	5	√
AT2G27050	EIL1	pAT2G27050::H2B-YFP	18	2		√
AT4G21750	AtML1	pAT4G21750::H2B-YFP	4	3	√
AT4G32980	ATH1	pAT4G32980::H2B-YFP	10	10		√
AT4G17710	HDG4	pAT4G17710::H2B-YFP	17	6	√
AT5G46880	HDG5	pAT5G46880::H2B-YFP	11	10	√
AT5G52170	HDG7	pAT5G52170::H2B-YFP	30	7	√
AT1G17920	HDG12	pAT1G17920::H2B-YFP	7	6	√
AT4G04890	PDF2	pAT4G04890::H2B-YFP	6	5	√
AT4G16780	ATHB2	pAT4G16780::H2B-YFP	5	0	√
AT1G69120	AP1	pAT1G69120::H2B-YFP	6	6	√
AT3G47600	MYB94	pAT3G47600::H2B-YFP	6	0	√
AT5G49330	MYB111	pAT5G49330::H2B-YFP	12	0	√
AT1G28470	NAC010	pAT1G28470::H2B-YFP	10	0	√
AT5G64060	NAC103	pAT5G64060::H2B-YFP	20	0	√
AT4G31550	WRKY11	pAT4G31550::H2B-YFP	13	11		√
AT2G24570	WRKY17	PAT2G24570::H2B-YFP	9	6		√
AT4G01250	WRKY22	pAT4G01250::H2B-YFP	15	6		√
AT2G30250	WRKY25	pAT2G30250::H2B-YFP	10	3		√
AT4G01460		pAT4G01460::H2B-YFP	20	0	√
AT1G29160	COG1	pAT1G29160::H2B-YFP	5	0		√
AT1G64380		PAT1G64380::H2B-YFP	6	0		√
AT1G65910	NAC028	PAT1G65910::H2B-YFP	5	0		√
AT3G16940	CAMTA6	PAT3G16940::H2B-YFP	7	2		√
AT5G44210	ERF9	PAT5G44210::H2B-YFP	5	0		√
AT5G14960	DEL2	PAT5G14960::H2B-YFP	13	0		√
AT1G16070	TLP8	PAT1G16070::H2B-YFP	2	2		√
AT1G07640	OBP2	PAT1G07640::H2B-YFP	8	0		√
AT3G02310	AGL4/SEP2	PAT3G02310::H2B-YFP	3	0		√
AT4G29230	NAC075	pAT4G29230::H2B-YFP	0	0	√ (not dipped)

## Sheet: S2
Supplemental Table S2: Summary of expression patterns compared with previously published data
Column A:	Gene ID
Column B:	Gene description
Column C:	Promoter reference for the given gene
Column D:	Expressed in globular stage (Yes / √) / or (No / X)
Column E:	Expressed in heart stage ofembryo (Yes/ √) / or ( No / X)
Column F:	Expressed in 3-Day old seedling (Yes /V) or (No/X
Column G:	Expressed in 4-week old SAM (Yes /V) or (No/X
Column H:	Confirmed by in situ in the current study
Column I:	Reference if confirmed by past studies
Column J-K	Based on the Casson et al., 2005 pattern of expression reported
Gene ID	Description	Promoter reporter made	Expressed in globular stage	Expressed in heart stage	3-DAG seedling	Adult SAM	Confirmed by in situ	Reference		Embryo
AT4G17710	HDG4 (HOMEODOMAIN GLABROUS 4); DNA binding / transcription factor	Yadav et al., 2014	X	X	weak	√		Yadav et al.,2009
AT4G14770	TCX2 (TESMIN/TSO1-LIKE CXC 2); transcription factor	In this study	X	√	X	X
AT5G14960	DEL2 (DP-E2F-LIKE 2); DNA binding / transcription factor	In this study	X	X	X	X
AT5G64060	anac103 (Arabidopsis NAC domain containing protein 103); transcription factor	In this study	X	X	X	X		Yamaguchi et al., 2015
AT5G61190	zinc finger protein-related	In this study	X	X	X	X
AT5G52170	HDG7 (HOMEODOMAIN GLABROUS 7); DNA binding / sequence-specific DNA binding / transcription factor	In this study	X	X	weak	√		Nakamura et al., 2006
AT5G43170	AZF3 (ARABIDOPSIS ZINC-FINGER PROTEIN 3); DNA binding / nucleic acid binding / transcription factor
AT3G61630	CRF6 (CYTOKININ RESPONSE FACTOR 6); DNA binding / transcription factor
AT3G44750	HDA3 (HISTONE DEACETYLASE 3); histone deacetylase/ nucleic acid binding / zinc ion binding
AT4G29230	anac075 (Arabidopsis NAC domain containing protein 75); transcription factor
AT4G28500	SND2 / ANAC073 (ARABIDOPSIS NAC DOMAIN CONTAINING PROTEIN 73); transcription factor
AT4G01460	basic helix-loop-helix (bHLH) family protein	In this study	X	X	X	X
AT1G07640	OBP2; DNA binding / transcription factor	In this study	X	X	X	X
AT1G28470	ANAC010 (ARABIDOPSIS NAC DOMAIN CONTAINING PROTEIN 10);transcription factor	In this study	X	X	X	X
AT1G16070	AtTLP8 (TUBBY LIKE PROTEIN 8); transcription factor	In this study	√	√	√	√			Casson et al 2015	basal part of the embryo
AT1G65910	anac028 (Arabidopsis NAC domain containing protein 28); transcription factor	In this study	X	X	X	X
AT2G31730	ethylene-responsive protein, putative	In this study	X	X	√	√		Wendrich et al., 2015
AT2G28810	Dof-type zinc finger domain-containing protein	In this study	X	X	X	X
AT2G38340	AP2 domain-containing transcription factor, putative (DREB19)	In this study	X	X	X	X		Krishnaswamy et al., 2011
AT2G37590	Dof-type zinc finger domain-containing protein							Lee et al., 2006
AT2G30250	WRKY25; transcription factor	In this study	X	X	X	Patchy expression		Jiang et al., 2009
AT4G16780	ATHB-2 (ARABIDOPSIS THALIANA HOMEOBOX PROTEIN 2); DNA binding / protein homodimerization/ sequence-specific DNA binding / transcription factor	In this study	X	X	X	X		Turchi et al., 2013
AT4G16610	zinc finger (C2H2 type) family protein	In this study	X	X	X	X
AT1G26310	CAL (CAULIFLOWER); DNA binding / transcription factor							Kempin et al., 1995, Ye et al., 2016
AT5G25390	SHN2 (shine2); DNA binding / transcription factor
AT5G44210	ERF9 (ERF DOMAIN PROTEIN 9); DNA binding / transcription factor/ transcription repressor	In this study	X	X	X	X	√
AT4G25490	CBF1 (C-REPEAT/DRE BINDING FACTOR 1); DNA binding / transcription activator/ transcription factor	In this study	X	X	X	Patchy expression	√	Novillo et al., 2007
AT5G62470	MYB96 (myb domain protein 96); DNA binding / transcription factor							Seo et al., 2009, Lee et al., 2015
AT5G61590	AP2 domain-containing transcription factor family protein							Go et al., 2014
AT1G22190	AP2 domain-containing transcription factor, putative							Rae et al., 2011
AT5G57660	zinc finger (B-box type) family protein	In this study	X	X	X	X
AT1G12610	DDF1 (DWARF AND DELAYED FLOWERING 1); DNA binding / sequence-specific DNA binding / transcription factor
AT5G54630	zinc finger protein-related	In this study	√	√	√	√	√
AT5G49330	AtMYB111 (myb domain protein 111); DNA binding / transcription factor	In this study	X	X	X	X
AT5G46880	HDG5 / HB-7 (HOMEOBOX-7); DNA binding / transcription factor	In this study	√	√	√	√		Nakamura et al., 2006
AT5G06510	NF-YA10 (NUCLEAR FACTOR Y, SUBUNIT A10); transcription factor
AT3G47600	ATMYB94 (MYB DOMAIN PROTEIN 94); DNA binding / transcription factor	In this study	X	X	X	X	√	Stracke et al., 2007, Lee et al., 2015
AT4G38620	MYB4; DNA binding / transcription factor
AT4G32980	ATH1 (ARABIDOPSIS THALIANA HOMEOBOX GENE 1); DNA binding / sequence-specific DNA binding / transcription factor	In this study	X	√	√	√
AT4G21750	ATML1 (MERISTEM LAYER 1); DNA binding / sequence-specific DNA binding / transcription factor	In this study	√	√	√	√
AT4G04890	PDF2 (PROTODERMAL FACTOR 2); DNA binding / transcription factor	In this study	√	√	√	√
AT4G01250	WRKY22; transcription factor	In this study	√	√	√	√			Casson et al 2015	Uniform expression
AT4G00480	myc-related transcription factor (MYC1)
AT1G17920	HDG12 (HOMEODOMAIN GLABROUS 12); transcription factor	In this study	√	√	√	√		Nakamura et al., 2006
AT3G28910	MYB30 (MYB DOMAIN PROTEIN 30); DNA binding / transcription factor
AT2G40750	WRKY54; transcription factor
AT3G16940	calmodulin-binding protein / CAMTA6	In this study	X	X	√	√
AT3G05690	NF-YA2 (NUCLEAR FACTOR Y, SUBUNIT A2); transcription factor
AT3G02310	SEP2 (SEPALLATA 2); DNA binding / protein binding / transcription factor	In this study	X	X	X	X
AT1G69120	AP1 (APETALA1); DNA binding / protein binding / protein heterodimerization/ transcription activator/ transcription factor	In this study	X	X	X	√
AT1G75710	zinc finger (C2H2 type) family protein	In this study	√	√	√	√	√		Casson et al 2015	More in basal part
AT1G64380	AP2 domain-containing transcription factor, putative	In this study	X	X	X	X
AT1G34370	STOP1 (sensitive to proton rhizotoxicity 1); nucleic acid binding / transcription factor/ zinc ion binding
AT1G63650	EGL3 (ENHANCER OF GLABRA 3); DNA binding / transcription factor	In this study	X	√	√	√
AT1G29160	Dof-type zinc finger domain-containing protein	In this study	X	X	X	X
AT1G04880	high mobility group (HMG1/2) family protein / ARID/BRIGHT DNA-binding domain-containing protein	In this study	√	√	√	√		Yadav et al.,2009
AT1G49720	ABF1 (ABSCISIC ACID RESPONSIVE ELEMENT-BINDING FACTOR 1); DNA binding / protein binding / transcription activator/ transcription factor	In this study	X	√	√	√
AT1G54160	NF-YA5 (NUCLEAR FACTOR Y, SUBUNIT A5); specific transcriptional repressor/ transcription factor	In this study	V	V	V	V			Casson et al 2015	More in apical part
AT2G24570	WRKY17; calmodulin binding / transcription factor	In this study	V	V	V	V			Casson et al 2015	More in apical part
AT1G05230	HDG2 (HOMEODOMAIN GLABROUS 2); DNA binding / transcription factor							Nakamura et al., 2006
AT5G04760	myb family transcription factor						√
AT2G20180	PIL5 (PHYTOCHROME INTERACTING FACTOR 3-LIKE 5); DNA binding / phytochrome binding / transcription factor	In this study	X	√	√	√
AT2G27050	EIL1 (ETHYLENE-INSENSITIVE3-LIKE 1); transcription factor/ transcription regulator	In this study	X	X	√	√
AT4G31550	WRKY11; calmodulin binding / transcription factor	In this study	√	√	√	√			Casson et al 2015	Uniform

## Sheet: S3
Supplemental Table S3: The list of prey clones used in this study for setting up the eY1H screen.
Majority of the TF prey clones were obtained from Dr. Siobhan Brady. Epidermal and subepidermal cell layer enriched TFs were cloned in the lab. The primer pair used for amplifying the respective CDS is given in in the column C and D respectively in the row.
PREY	SOURCE	PRIMER1	PRIMER2
AT4G29230	LIBRARY
AT4G14770	LIBRARY	CACCATGGAAACGAAAGACAAGAA	ATTACCGACGTCGTTGACGA
AT3G61630	LIBRARY
AT5G59340	LIBRARY
AT2G45680	LIBRARY
AT4G25490	DE NOVO	CACCATGAACTCATTTTCAGC	GTAACTCCAAAGCGACAC
AT1G12610	DE NOVO	CACCAACCCAAACTTTGTCTTGAGTAGA	TTCTCTTAAAATAACTAAATTATATGAA
AT1G34370	DE NOVO	CACCATCAAATTATGAAAATCATAATTA	TTTTTAGTTCAAGATCTTGTTTTTCAATT
AT5G04760	DE NOVO	CACCATGGCGTCAAGTCAGTGG	CATCCGAAACCCAAAATC
AT2G34710	DE NOVO	CACCATGATGATGGTCCATTCGATGAGCA	AACGAACGACCAATTCACGAACATG
AT1G52150	LIBRARY
AT5G56270	LIBRARY
AT4G17460	LIBRARY
AT5G08520	LIBRARY
AT1G50600	LIBRARY
AT5G52010	LIBRARY
AT5G64220	LIBRARY
AT4G02640	LIBRARY
AT1G58100	LIBRARY
AT5G59820	LIBRARY
AT1G05380	LIBRARY
AT3G06380	LIBRARY
AT5G48250	LIBRARY
AT5G47390	LIBRARY
AT3G15540	LIBRARY
AT3G15500	LIBRARY
AT4G34410	LIBRARY
AT3G02990	LIBRARY
AT4G32040	LIBRARY
AT3G62100	LIBRARY
AT2G04880	LIBRARY
AT4G24060	LIBRARY
AT5G60850	LIBRARY
AT1G77450	LIBRARY
AT4G36730	LIBRARY
AT3G25710	LIBRARY
AT3G21890	LIBRARY
AT1G53170	LIBRARY
AT3G55730	LIBRARY
AT2G16400	LIBRARY
AT2G28510	LIBRARY
AT5G67300	LIBRARY
AT3G24520	LIBRARY
AT4G28140	LIBRARY
AT4G30935	LIBRARY
AT3G07650	LIBRARY
AT4G37790	LIBRARY
AT4G02590	LIBRARY
AT5G51190	LIBRARY
AT1G22985	LIBRARY
AT3G19290	LIBRARY
AT1G03040	LIBRARY
AT2G33310	LIBRARY
AT5G12840	LIBRARY
AT2G02540	LIBRARY
AT2G22670	LIBRARY
AT2G38470	LIBRARY
AT2G37430	LIBRARY
AT5G66730	LIBRARY
AT3G05800	LIBRARY
AT1G74840	LIBRARY
AT2G46510	LIBRARY
AT5G61600	LIBRARY
AT2G44730	LIBRARY
AT4G23810	LIBRARY
AT5G66320	LIBRARY
AT3G19580	LIBRARY
AT5G05410	LIBRARY
AT1G30810	LIBRARY
AT4G05100	LIBRARY
AT2G01570	LIBRARY
AT4G31920	LIBRARY
AT3G25730	LIBRARY
AT5G04340	LIBRARY
AT2G23340	LIBRARY
AT2G46310	LIBRARY
AT2G38090	LIBRARY
AT1G75710	DE NOVO	CACCAATTAATGAGTTGTGTAGAGAAAT	TGAAAGAAGAAAGAAACTCTTGAGAATG
AT3G28910	DE NOVO	CACCATTTGTACTTCCCTTTTAATAATA	TATGATCTTGAACTCCCTTAATTAACTA
AT4G16610	LIBRARY
AT4G16780	LIBRARY
AT4G38620	LIBRARY
AT5G54630	DE NOVO	CACCATGGAAGATTCAAGCAAA	GGGCTTGCAAATGACCAC
AT1G69120	DE NOVO	CACCATGGGAAGGGGTAGG	TGCGGCGAAGCAGCCAAG
AT1G59640	LIBRARY
AT5G47220	LIBRARY
AT3G53340	LIBRARY
AT2G47460	LIBRARY
AT2G28350	LIBRARY
AT5G39760	LIBRARY
AT4G14550	LIBRARY
AT3G23050	LIBRARY
AT4G26640	LIBRARY
AT5G06960	LIBRARY
AT4G01550	LIBRARY
AT5G61890	LIBRARY
AT5G07580	LIBRARY
AT4G36930	LIBRARY
AT5G65510	LIBRARY
AT5G65230	DE NOVO	CACCATGGGAAGATCTCCTAGCTCAGATG	AGATTGATAAGAAATGTCTGGAAAC
AT3G57920	DE NOVO	CACCATGGAGTTGTTAATGTGTTCGGGTC	AAGAGACCAATTGAAATGTTGAGGA
AT3G23690	LIBRARY
AT5G26210	LIBRARY
AT1G20640	LIBRARY
AT1G42990	LIBRARY
AT1G68640	DE NOVO	CACCATGCAGAGCAGCTTCAAAACCGTTC	GTCTCTAGGTCTGGCTAACCATAGA
AT2G21320	DE NOVO	CACCATGCGAATTTTGTGTGATGCTTGTG	TTCATGCTCGTGATTGTTTGCGTTA
AT1G24260	DE NOVO	CACCATGGGAAGAGGGAGAGTAGAATTGA	AATAGAGTTGGTGTCATAAGGTAAC
AT2G45660	DE NOVO	CACCATGGTGAGGGGCAAAACTCAGATGA	CTTTCTTGAAGAACAAGGTAACCCA
AT2G17950	DE NOVO	CACCATGGAGCCGCCACAGCATCAGCATC	GTTCAGACGTAGCTCAAGAGAAGCG
AT3G11440	LIBRARY
AT1G47870	LIBRARY
AT2G38950	LIBRARY
AT5G26610	LIBRARY
AT3G01330	LIBRARY
AT2G27100	LIBRARY
AT3G54810	LIBRARY
AT1G28360	LIBRARY
AT5G54680	LIBRARY
AT1G25580	LIBRARY
AT3G56850	LIBRARY
AT3G24050	LIBRARY
AT4G24470	LIBRARY
AT1G34310	LIBRARY
AT1G33060	LIBRARY
AT2G36010	LIBRARY
AT5G03415	LIBRARY
AT1G08970	LIBRARY
AT5G52020	LIBRARY
AT5G10510	LIBRARY
AT3G12270	LIBRARY
AT1G51140	LIBRARY
AT1G64530	LIBRARY
AT1G26310	LIBRARY
AT1G19850	LIBRARY
AT1G04250	LIBRARY
AT3G11200	LIBRARY
AT1G49950	LIBRARY
AT3G14180	LIBRARY
AT3G42790	LIBRARY
AT3G61830	LIBRARY
AT4G37750	LIBRARY
AT4G23750	LIBRARY
AT4G17490	LIBRARY
AT5G08130	LIBRARY
AT4G40060	LIBRARY
AT3G18990	LIBRARY
AT1G27050	LIBRARY
AT5G64060	DE NOVO	CACCATGGGGAAAACTAACTTGGC	ATCGTCCTTAGTCTGACCGT
AT5G52170	DE NOVO	CACCATGAATGGCGATCTTGAAGT	AGCAGGTATACGAAGAGCGG
AT5G14960	DE NOVO	CACCATGGATTCTCTCGCTCTCGC	TTTCTCCCGACCAAACTCTT
AT4G28500	LIBRARY
AT3G44750	LIBRARY
AT2G38340	DE NOVO	CACCATGGAAAAGGAAGATAACGG	GAATCTGAAATACTCAAAATATG
AT2G30250	LIBRARY
AT2G31730	LIBRARY
AT1G28470	LIBRARY
AT4G01460	DE NOVO	CACCATGAGTGGATTGATGAGTTT	AGTTCGACTAAGATTTGACC
AT4G17710	LIBRARY
AT5G49520	LIBRARY
AT1G17520	LIBRARY
AT5G02470	LIBRARY
AT3G21175	LIBRARY
AT5G11510	LIBRARY
AT5G01160	LIBRARY
AT5G16470	LIBRARY
AT1G34190	LIBRARY
AT5G08190	LIBRARY
AT2G24500	LIBRARY
AT2G36930	LIBRARY
AT4G25210	LIBRARY
AT4G39160	LIBRARY
AT1G05710	LIBRARY
AT1G47270	LIBRARY
AT5G43170	LIBRARY
AT2G19380	LIBRARY
AT1G63100	LIBRARY
AT1G04850	LIBRARY
AT1G05230	DE NOVO	CACCGTACGTATAACTCCATCTATATAT	CTTTTCTTATACTCCGGAAACTGAAAGCAA
AT1G17920	DE NOVO	CACCGCTGTTGATGGGAAACCTGTGGTT	AGTAATGTGCAGACGAAAAAAAACAGTA
AT1G49720	LIBRARY
AT1G54160	LIBRARY
AT1G64380	DE NOVO	CACCTATTGGATTGGGGTTTTTAATTCA	TTTTTCTCAACCAGACGTTTCGTGGAGT
AT2G03340	DE NOVO	CACCGTGAAAGGGATTTTGCTTAGAGGG	CGATTCTTGATTTTGAGAACAAAAAGGA
AT2G27050	LIBRARY
AT2G40750	DE NOVO	CACCGGAGTCATGTCTTTTAATTTTAGA	TTTTTTCTCACAAAGATACAATGAATAT	WRKY54
AT3G02310	DE NOVO	CACCCGCTCTAACCAACTGAGCTAATGG	CTTTCCTCACCCCAAAAAATCCCTATCTT
AT3G05690	DE NOVO	CACCTTATGTTTGCCAACGATCCAATCG	CTCCAAATTCCAATTACAAAAAGTGAAA
AT3G47600	DE NOVO	CACCTCTGTTCTAGAAACTATTAGGAAA	CTCTATCTTCTCTATGTAAATATCACTT
AT4G01250	LIBRARY
AT4G04890	DE NOVO	CACCTTCTGTAATAAATACGTATTAGAA	TGTTATGGATGATTGACTATGATCACTC
AT4G21750	DE NOVO	CACCTTGGAACTTACGTAGTTTACATGC	GATGATGATGGATGCCTATCAATTTTTG
AT4G31550	LIBRARY
AT4G32980	DE NOVO	CACCATGGACAACAACAACAAC	TTTATGCATTGCTTGGCTC
AT3G60530	LIBRARY
AT5G25390	LIBRARY
AT5G44210	LIBRARY
AT5G49330	DE NOVO	CACCATGGGAAGGGCTCCG	CTCCAATGTTATCTCTC
AT5G61590	LIBRARY
AT5G62470	DE NOVO	CACCATGGGAAGACCACCTTG	GAACATCCCTTCTTGTCCTGC
AT1G04880	DE NOVO	CACCATGGCATCAAGCTCTTGTC	GTTCTGCTCAGCAGTCACC
AT1G22810	LIBRARY
AT5G44080	LIBRARY
AT1G73730	LIBRARY
AT4G38900	LIBRARY
AT2G47900	LIBRARY
AT3G49530	LIBRARY
AT1G54060	LIBRARY
AT3G22830	LIBRARY
AT4G20400	LIBRARY
AT4G37260	LIBRARY
AT1G54830	LIBRARY
AT1G76510	LIBRARY
AT5G44180	LIBRARY
AT5G24590	LIBRARY
AT2G40620	LIBRARY
AT1G68920	LIBRARY
AT3G28920	LIBRARY
AT1G72830	LIBRARY
AT2G29060	LIBRARY
AT4G23980	LIBRARY
AT1G07530	LIBRARY
AT4G34990	LIBRARY
AT5G59450	LIBRARY
AT1G07520	LIBRARY
AT3G20770	LIBRARY
AT2G22770	LIBRARY
AT1G28370	LIBRARY
AT1G58220	LIBRARY
AT1G16070	DE NOVO	CACCATGGCTGGTTCGAGAAAAGT	AACAGTACAACAAAGCTTGG
AT1G22190	LIBRARY
AT5G57660	DE NOVO	CACCATGGGATTCGGCTTAGAG	GAACGTTGGTACGACAC
AT5G02840	LIBRARY
AT1G62300	LIBRARY
AT1G79700	LIBRARY
AT1G09250	LIBRARY
AT1G22640	LIBRARY
AT5G15210	LIBRARY
AT2G47890	LIBRARY
AT5G23090	LIBRARY
AT2G48100	LIBRARY
AT5G46760	LIBRARY
AT3G05760	LIBRARY
AT2G33480	LIBRARY
AT4G36920	LIBRARY
AT3G11580	LIBRARY
AT5G62610	LIBRARY
AT3G57390	LIBRARY
AT1G51600	LIBRARY
AT3G57230	LIBRARY
AT1G18330	LIBRARY
AT1G09770	LIBRARY
AT1G29280	LIBRARY
AT5G09330	LIBRARY
AT1G23380	LIBRARY
AT1G61730	LIBRARY
AT1G43700	LIBRARY
AT2G01760	LIBRARY
AT1G69600	LIBRARY
AT1G44810	LIBRARY
AT1G21910	LIBRARY
AT2G37590	LIBRARY
AT2G28810	DE NOVO	CACCATGGTTTTCTCATCCGTCTC	CATAAGATGCTGGTGATGAT
AT1G07640	LIBRARY
AT1G29160	LIBRARY
AT2G03710	DE NOVO	CACCATGGGAAGAGGGAAAGTTGAGCTGA	GACCATCCATCCAGGGAAGAATCCA
AT4G31420	LIBRARY
AT1G69780	LIBRARY
AT1G53910	LIBRARY
AT1G74910	LIBRARY
AT4G17570	LIBRARY
AT1G24625	LIBRARY
AT4G34680	LIBRARY
AT3G61890	LIBRARY
AT5G18680	LIBRARY
AT5G52510	LIBRARY
AT4G09460	LIBRARY
AT1G50640	LIBRARY
AT3G46130	LIBRARY
AT1G32870	LIBRARY
AT5G39660	LIBRARY
AT3G47640	LIBRARY
AT2G04890	LIBRARY
AT1G69010	LIBRARY
AT1G71450	LIBRARY
AT1G13450	LIBRARY
AT1G05805	LIBRARY
AT2G44940	LIBRARY
AT3G06590	LIBRARY
AT1G19000	LIBRARY
AT5G67580	LIBRARY
AT1G52880	LIBRARY
AT5G04410	LIBRARY
AT2G24790	LIBRARY
AT4G35040	LIBRARY
AT3G57480	LIBRARY
AT4G17880	LIBRARY
AT1G51950	LIBRARY
AT5G65310	LIBRARY
AT3G12250	LIBRARY
AT1G03970	LIBRARY
AT4G36740	LIBRARY
AT4G32010	LIBRARY
AT3G04070	LIBRARY
AT1G14350	LIBRARY
AT1G70000	LIBRARY
AT3G58710	LIBRARY
AT2G22900	LIBRARY
AT2G36400	LIBRARY
AT3G50870	DE NOVO	CACCATGATGCAGACTCCGTACACTACTT	TCTGGTAAAGTCATGGACAAGACTT
AT1G06850	DE NOVO	CACCATGGAGAAATCAGATCCTCCACCAG	ATAGGCAGAGCTACTCTCACTAGCA
AT2G30590	LIBRARY
AT2G01650	LIBRARY
AT5G62020	LIBRARY
AT2G46830	LIBRARY
AT1G53160	LIBRARY
AT5G28770	LIBRARY
AT2G23290	LIBRARY
AT1G25560	LIBRARY
AT4G32890	LIBRARY
AT5G65670	LIBRARY
AT1G32150	LIBRARY
AT3G50410	LIBRARY
AT2G31370	LIBRARY
AT3G23250	LIBRARY
AT1G04550	LIBRARY
AT3G61850	LIBRARY

## Sheet: S4
Supplemental Table S4: Primers used for cloning the bait sequence.
Primer used for cloning the promoters as bait in pDONOR vector P4P1R, in total 49 pairs of primer used for amplifying the TF promoters. Gene name and AGI are given in column A while the sequence is given in column B.
Gene Name	Primer
AT5G64060/ANAC103	GGGGACAACTTTGTATAGAAAAGTTGCTAAAATGTTTGTCACATCC
	GGGGACTGCTTTTTTGTACAAACTTGCTGGAAGACAAGGGGAAAACTT
AT5G52170/HDG7	GGGGACAACTTTGTATAGAAAAGTTGCTTATACAAGCTTGACACCC
	GGGGACTGCTTTTTTGTACAAACTTGCTTTCCCTCTCTGCAACCAAATTAAA
AT5G14960/DEL2	GGGGACAACTTTGTATAGAAAAGTTGCTCACATATCTATGAATTTACC
	GGGGACTGCTTTTTTGTACAAACTTGCTCCTTGTCATCAAACAAA
AT4G29230/ANAC075	GGGGACAACTTTGTATAGAAAAGTTGCTACTTTGTGATAGGAAATG
	GGGGACTGCTTTTTTGTACAAACTTGCCTCAATCTCGAATATCTT
AT4G14770/TCX2	GGGGACAACTTTGTATAGAAAAGTTGCTAGATAGATAGCCTAATTTTAC
	GGGGACTGCTTTTTTGTACAAACTTGCTTTCCAACACACAAACAA
AT3G61630/CRF6	GGGGACAACTTTGTATAGAAAAGTTGCTTATAGTAAAATGTAACCTGTCG
	GGGGACTGCTTTTTTGTACAAACTTGCAGAGAGAGAGAGAGAGAG
AT2G38340	GGGGACAACTTTGTATAGAAAAGTTGCTCCCACGATTGAAGATAGG
	GGGGACTGCTTTTTTGTACAAACTTGCTGGAAAAACACAACACGT
AT2G37590	GGGGACAACTTTGTATAGAAAAGTTGCTTTTGTTGAAGAAAGCTAAGGATTGG
	GGGGACTGCTTTTTTGTACAAACTTGCGGTTATTCTCTTTTGATT
AT2G30250/WRKY25	GGGGACAACTTTGTATAGAAAAGTTGCTTTTCCTGGATCCATCGAT
	GGGGACTGCTTTTTTGTACAAACTTGCGATGGTCTTTAATAAAGG
AT2G28810	GGGGACAACTTTGTATAGAAAAGTTGCTTATTTTTTAATCAGGTTG
	GGGGACTGCTTTTTTGTACAAACTTGCGAATATGTTTTGGAACTT
AT2G31730/BHLH	GGGGACAACTTTGTATAGAAAAGTTGCTCACATATCTATGAATTTACC
	GGGGACTGCTTTTTTGTACAAACTTGCTCCTTGTCATCAAACAAA
AT1G65910/ANAC028	GGGGACAACTTTGTATAGAAAAGTTGCTAGCTGTTTACTTGGGGAG
	GGGGACTGCTTTTTTGTACAAACTTGCGTCCACTGCCTTATACAA
AT1G16070/TLP8	GGGGACAACTTTGTATAGAAAAGTTGCTCTTCTGTTCCGTCCTCTC
	GGGGACTGCTTTTTTGTACAAACTTGCGTTTTTTTTCCCTTTCTGG
AT1G07640/OBP2	GGGGACAACTTTGTATAGAAAAGTTGCTTTAATTGACAAGGAATCAG
	GGGGACTGCTTTTTTGTACAAACTTGCTGTTCCTTCTACCCTTTT
AT5G61190	GGGGACAACTTTGTATAGAAAAGTTGCTCTTCAAAATCAAAGTGTAG
	GGGGACTGCTTTTTTGTACAAACTTGCCACCGGAGATACTAGAGA
AT4G25490/CBF1	GGGGACAACTTTGTATAGAAAAGTTGCTTTCTAAAAATCTTATTCCT
	GGGGACTGCTTTTTTGTACAAACTTGCTGATCAGAGTACTCTGTTTCAAGAAA
AT1G17920/HDG12	GGGGACAACTTTGTATAGAAAAGTTGCTGCTGTTGATGGGAAACCT
	GGGGACTGCTTTTTTGTACAAACTTGCAGTAATGTGCAGACGAAAAAAAACAGTAACAAA
AT1G26310/CAL	GGGGACAACTTTGTATAGAAAAGTTGCTAACCCAAACTTTGTCTTGAGTA
	GGGGACTGCTTTTTTGTACAAACTTGCTTCTCTTAAAATAACTAA
AT1G49720/ABF1	GGGGACAACTTTGTATAGAAAAGTTGCTAATGCTTATTATTTCATG
	GGGGACTGCTTTTTTGTACAAACTTGCACTTCTTTTCTGTTTCAC
AT1G54160/NF-YA5	GGGGACAACTTTGTATAGAAAAGTTGCTATGTATAACAATACAACACAGC
	GGGGACTGCTTTTTTGTACAAACTTGCTGTCTTCAAATCTTTACT
AT1G63650/EGL3	GGGGACAACTTTGTATAGAAAAGTTGCTTGGTCAATAATTTTAACGG
	GGGGACTGCTTTTTTGTACAAACTTGCTGTTTCTTCATCCCCATGTAACAAA
AT1G64380	GGGGACAACTTTGTATAGAAAAGTTGCTTATTGGATTGGGGTTTTT
	GGGGACTGCTTTTTTGTACAAACTTGCTTTTTCTCAACCAGACGT
AT1G75710	GGGGACAACTTTGTATAGAAAAGTTGCTAAATTAATGAGTTGTGTA
	GGGGACTGCTTTTTTGTACAAACTTGCTGAAAGAAGAAAGAAACT
AT2G20180/PIL5	GGGGACAACTTTGTATAGAAAAGTTGCTCATCAAGTAGACAATAAC
	GGGGACTGCTTTTTTGTACAAACTTGCATCTCTCTCTCTACAAAGATGATGATAATGG
AT2G24570/WRKY17	GGGGACAACTTTGTATAGAAAAGTTGCTGTTTATTAAAAAATTAATCATTA
	GGGGACTGCTTTTTTGTACAAACTTGCGATGAGAAACCAGAGGAG
AT2G27050/EIL1	GGGGACAACTTTGTATAGAAAAGTTGCTAGCTAGGTGGCTAAAGACAGATG
	GGGGACTGCTTTTTTGTACAAACTTGCGTCTCTTCCACCACAATC
AT3G05690/NF-YA2	GGGGACAACTTTGTATAGAAAAGTTGCTTTATGTTTGCCAACGATC
	GGGGACTGCTTTTTTGTACAAACTTGCCTCCAAATTCCAATTACA
AT3G47600/MYB94	GGGGACAACTTTGTATAGAAAAGTTGCTATCTGTTCTAGAAACTATTAGG
	GGGGACTGCTTTTTTGTACAAACTTGCCTCTATCTTCTCTATGTA
AT4G01250/WRKY22	GGGGACAACTTTGTATAGAAAAGTTGCTCCATTAAAGCCCAATCCA
	GGGGACTGCTTTTTTGTACAAACTTGCTGAATTTGGTTACTCAGG
AT4G04890/PDF2	GGGGACAACTTTGTATAGAAAAGTTGCTTTCTGTAATAAATACGTA
	GGGGACTGCTTTTTTGTACAAACTTGCTGTTATGGATGATTGACT
AT4G16610	GGGGACAACTTTGTATAGAAAAGTTGCTCAAAGTCTTTTTTTTTTCTTCTTCTTAAT
	GGGGACTGCTTTTTTGTACAAACTTGCTTTGCCAAAAGAAACAAGAA
AT4G16780/ATHB-2	GGGGACAACTTTGTATAGAAAAGTTGCTCTTCTATTTAAAAAAAATATAGACAAAAGTTTT
	GGGGACTGCTTTTTTGTACAAACTTGCCTTCTGTTGAACTTTCTC
AT4G21750/ATML1	GGGGACAACTTTGTATAGAAAAGTTGCTTTGGAACTTACGTAGTTTA
	GGGGACTGCTTTTTTGTACAAACTTGCGATGATGATGGATGCCTA
AT4G31550/WRKY11	GGGGACAACTTTGTATAGAAAAGTTGCTTATAGTTCATCTTCCAAG
	GGGGACTGCTTTTTTGTACAAACTTGCGATGATTTCTTGGTCTGA
AT4G32980/ATH1	GGGGACAACTTTGTATAGAAAAGTTGCTTCTCTCAAGGGATGTCTT
	GGGGACTGCTTTTTTGTACAAACTTGCTGGGTTTCTATGAAACTG
AT5G44210/ERF9	GGGGACAACTTTGTATAGAAAAGTTGCTGATTCCAGACAACCCGGA
	GGGGACTGCTTTTTTGTACAAACTTGCTGCTTATAAAAGAAGAGA
AT5G46880/HDG5	GGGGACAACTTTGTATAGAAAAGTTGCTACAACATGCATCATCGCG
	GGGGACTGCTTTTTTGTACAAACTTGCCACTTGGAAGATTTAAAA
AT5G49330/MYB111	GGGGACAACTTTGTATAGAAAAGTTGCTTACCAATTTCGGTGGCCC
	GGGGACTGCTTTTTTGTACAAACTTGCTGCTTCTCGGTCTCTTCT
AT1G69120/AP1	GGGGACAACTTTGTATAGAAAAGTTGCTCAATATAATGTTTAACAT
	GGGGACTGCTTTTTTGTACAAACTTGCTTTTGATCCTTTTTTAAG
AT3G16940	GGGGACAACTTTGTATAGAAAAGTTGCTATCAATTCCAATTCGAAG
	GGGGACTGCTTTTTTGTACAAACTTGCCGTGATTTCACACTCGTT
AT5G04760	GGGGACAACTTTGTATAGAAAAGTTGCTTTAGACTCGACGCTTTAA
	GGGGACTGCTTTTTTGTACAAACTTGCAATCGTTGATGATTACTC
AT5G65510/AIL7	GGGGACAACTTTGTATAGAAAAGTTGCTACATCCTGACAATTTCAA
	GGGGACTGCTTTTTTGTACAAACTTGCCAAAAAAGATTGTAACTT
AT1G24260/SEP3	GGGGACAACTTTGTATAGAAAAGTTGCTTCCCCTTCCCATTACGTC
	GGGGACTGCTTTTTTGTACAAACTTGCTTTCTTTTTCTTTCTCCTC
AT3G50870	GGGGACAACTTTGTATAGAAAAGTTGCTATTCAAGAGCAGAATCTCTCT
	GGGGACTGCTTTTTTGTACAAACTTGCCGCTCTTACACACTTCTC
AT1G52150/ATHB-15	GGGGACAACTTTGTATAGAAAAGTTGCTTTGGTTGTTATAGAAAAA
	GGGGACTGCTTTTTTGTACAAACTTGCTACTCCTCAGCAAAACTCTTCTT
AT2G30590/WRKY21	GGGGACAACTTTGTATAGAAAAGTTGCTTTTTTGCATTTGTTTCTA
	GGGGACTGCTTTTTTGTACAAACTTGCCTAAGAACCCTAATTTTT
AT2G17950/WUS	GGGGACAACTTTGTATAGAAAAGTTGCTGGGTTTTATTTTGGAATTG
	GGGGACTGCTTTTTTGTACAAACTTGCGTGTGTTTGATTCGACTTT
AT3G54340	GGGGACAACTTTGTATAGAAAAGTTGCTATCCTGAGATTGTTGGGG
	GGGGACTGCTTTTTTGTACAAACTTGCATTCTTCTCTCTTTGTTT
AT4G36920	GGGGACAACTTTGTATAGAAAAGTTGCTGTTTGTTATTGCATCATC
	GGGGACTGCTTTTTTGTACAAACTTGCTTTTTTTGTTTTTTTTTGG

## Sheet: S5
Supplemental Table S5: The interaction concluded based on the eY1H assay between the bait and preys
The bait AGIs are given in column A, whereas the interacting prey's AGI is given in column B.
Baits	Preys
AT4G29230	AT4G25490
AT2G38340	AT4G16780
AT2G38340	AT5G64060
AT2G38340	AT5G43170
AT2G38340	AT2G40750
AT2G38340	AT4G31550
AT2G38340	AT4G32980
AT2G38340	AT4G38620
AT2G38340	AT5G61590
AT2G38340	AT3G57920
AT2G38340	AT2G34710
AT2G38340	AT1G06850
AT2G38340	AT1G04880
AT2G38340	AT5G64220
AT2G38340	AT5G09330
AT2G37590	AT5G61590
AT2G37590	AT1G04880
AT2G37590	AT1G51950
AT2G37590	AT1G23380
AT2G37590	AT5G64220
AT2G37590	AT5G09330
AT2G30250	AT4G29230
AT2G30250	AT2G28810
AT2G30250	AT1G07640
AT2G30250	AT1G06850
AT2G30250	AT3G61850
AT2G30250	AT5G64220
AT2G30250	AT4G23980
AT2G30250	AT1G51950
AT2G30250	AT1G34310
AT2G30250	AT3G61830
AT2G31730	AT5G64220
AT2G31730	AT3G23050
AT2G31730	AT5G15210
AT2G31730	AT3G28920
AT2G31730	AT4G23980
AT2G31730	AT1G34310
AT2G28810	AT5G64060
AT2G28810	AT1G12610
AT2G28810	AT1G04550
AT2G28810	AT2G40750
AT2G28810	AT1G68640
AT2G28810	AT5G64220
AT2G28810	AT3G50870
AT2G28810	AT1G06850
AT1G65910	AT5G61590
AT1G65910	AT1G04880
AT1G65910	AT5G64220
AT1G65910	AT3G19580
AT1G16070	AT5G64060
AT1G16070	AT1G04880
AT1G16070	AT4G36730
AT1G07640	AT4G29230
AT1G07640	AT2G37590
AT1G07640	AT2G28810
AT1G07640	AT1G07640
AT1G07640	AT5G61590
AT1G07640	AT3G61850
AT1G07640	AT5G64220
AT5G61190	AT5G61590
AT5G61190	AT2G23340
AT1G17920	AT2G36400
AT1G49720	AT5G64060
AT1G49720	AT5G61590
AT1G49720	AT1G04880
AT1G49720	AT5G64220
AT1G49720	AT3G28920
AT1G49720	AT1G51950
AT1G54160	AT5G15210
AT1G54160	AT1G04880
AT1G54160	AT3G28920
AT1G63650	AT5G64220
AT1G75710	AT5G64060
AT1G75710	AT4G31550
AT1G75710	AT5G61590
AT1G75710	AT5G57660
AT1G75710	AT5G62470
AT1G75710	AT2G28350
AT1G75710	AT5G64220
AT1G75710	AT1G03970
AT2G24570	AT5G64060
AT2G24570	AT3G21175
AT2G24570	AT2G48100
AT2G24570	AT3G54810
AT2G24570	AT4G32890
AT2G24570	AT3G60530
AT2G24570	AT3G24050
AT2G27050	AT5G64060
AT2G27050	AT1G04880
AT2G27050	AT5G64220
AT3G05690	AT4G25490
AT3G05690	AT5G61590
AT3G05690	AT1G06850
AT3G05690	AT1G04880
AT3G05690	AT3G61830
AT3G05690	AT1G51950
AT3G05690	AT4G23980
AT3G05690	AT1G34310
AT3G47600	AT1G04880
AT3G47600	AT5G64220
AT3G47600	AT1G51950
AT4G01250	AT5G64060
AT4G01250	AT2G38340
AT4G01250	AT4G31550
AT4G04890	AT1G04880
AT4G04890	AT5G64220
AT4G16610	AT5G61590
AT4G16610	AT1G04880
AT4G16610	AT5G64220
AT4G16610	AT5G15210
AT4G16610	AT3G28920
AT4G16780	AT4G29230
AT4G16780	AT2G38340
AT4G16780	AT2G28810
AT4G16780	AT1G07640
AT4G16780	AT5G61590
AT4G16780	AT1G34310
AT4G16780	AT1G04880
AT4G16780	AT3G61850
AT4G31550	AT5G64060
AT4G31550	AT5G43170
AT4G31550	AT2G17950
AT4G31550	AT1G04880
AT4G31550	AT1G58100
AT4G31550	AT4G36730
AT4G31550	AT1G03970
AT4G31550	AT2G40750
AT4G32980	AT5G64060
AT4G32980	AT1G04880
AT4G32980	AT5G64220
AT5G44210	AT1G04880
AT5G44210	AT1G51950
AT5G46880	AT4G14770
AT5G46880	AT1G04880
AT5G49330	AT5G64060
AT5G49330	AT1G04880
AT5G49330	AT5G64220
AT5G49330	AT1G51950
AT5G65510	AT4G29230
AT5G65510	AT4G28500
AT5G65510	AT2G37590
AT5G65510	AT2G28810
AT5G65510	AT5G61590
AT5G65510	AT1G07640
AT5G65510	AT3G19580
AT5G65510	AT3G61850
AT1G24260	AT2G31730
AT1G24260	AT1G04880
AT1G24260	AT5G64220
AT1G24260	AT1G51950
AT1G52150	AT1G06850
AT2G30590	AT5G64060
AT3G54340	AT5G64060
AT3G54340	AT1G04880
AT3G54340	AT5G64220
AT3G54340	AT1G51950
AT4G36920	AT1G04880
AT4G36920	AT5G64220
AT4G21750	AT5G43170
AT4G21750	AT1G04880
AT4G21750	AT5G15210
AT3G16940	AT2G03340
AT2G17950	AT5G64060
AT2G17950	AT1G06850
AT2G17950	AT3G28920

## Sheet: S6
Supplemental Table S6: Summary of FIMO analysis
Column A: The motif ID
Column B: Alternative motif ID
Column C: Gene promoter in which motif is present
Column D: Start of the sequence
Column E: Stop
Column F: Motif is present either on the sense or antisense DNA strand
Column G: Score
Column H: p-value
Column I: q-value
Column J: Matched sequence in the promoter
Motif_ID	Motif_Alt_ID	Promoter sequence with AGI	Start	Stop	DNA strand	Score	p-value	q-value	Matched sequence
BBRBPC	BPC5	AT3G47600;	2674	2703	-	58.9868	7.5e-19	6.07e-15	AGAGAGAGAGAGAGAGAGAGAGAGAGAGAG
BBRBPC	BPC5	AT3G47600;	2676	2705	-	58.9868	7.5e-19	6.07e-15	AGAGAGAGAGAGAGAGAGAGAGAGAGAGAG
BBRBPC	BPC5	AT3G47600;	2678	2707	-	58.9868	7.5e-19	6.07e-15	AGAGAGAGAGAGAGAGAGAGAGAGAGAGAG
BBRBPC	BPC5	AT3G47600;	2680	2709	-	58.9868	7.5e-19	6.07e-15	AGAGAGAGAGAGAGAGAGAGAGAGAGAGAG
BBRBPC	BPC5	AT3G47600;	2682	2711	-	58.9868	7.5e-19	6.07e-15	AGAGAGAGAGAGAGAGAGAGAGAGAGAGAG
BBRBPC	BPC5	AT3G47600;	2684	2713	-	58.9868	7.5e-19	6.07e-15	AGAGAGAGAGAGAGAGAGAGAGAGAGAGAG
BBRBPC	BPC5	AT3G47600;	2686	2715	-	58.9868	7.5e-19	6.07e-15	AGAGAGAGAGAGAGAGAGAGAGAGAGAGAG
BBRBPC	BPC5	AT3G47600;	2688	2717	-	58.9868	7.5e-19	6.07e-15	AGAGAGAGAGAGAGAGAGAGAGAGAGAGAG
BBRBPC	BPC5	AT3G47600;	2690	2719	-	58.9868	7.5e-19	6.07e-15	AGAGAGAGAGAGAGAGAGAGAGAGAGAGAG
BBRBPC	BPC5	AT3G47600;	2692	2721	-	58.9868	7.5e-19	6.07e-15	AGAGAGAGAGAGAGAGAGAGAGAGAGAGAG
BBRBPC	BPC5	AT3G47600;	2694	2723	-	58.9868	7.5e-19	6.07e-15	AGAGAGAGAGAGAGAGAGAGAGAGAGAGAG
BBRBPC	BPC5	AT3G47600;	2696	2725	-	58.9868	7.5e-19	6.07e-15	AGAGAGAGAGAGAGAGAGAGAGAGAGAGAG
BBRBPC	BPC5	AT3G47600;	2698	2727	-	58.9868	7.5e-19	6.07e-15	AGAGAGAGAGAGAGAGAGAGAGAGAGAGAG
BBRBPC	BPC5	AT3G47600;	2700	2729	-	58.9868	7.5e-19	6.07e-15	AGAGAGAGAGAGAGAGAGAGAGAGAGAGAG
BBRBPC	BPC5	AT3G47600;	2702	2731	-	58.9868	7.5e-19	6.07e-15	AGAGAGAGAGAGAGAGAGAGAGAGAGAGAG
BBRBPC	BPC5	AT3G47600;	2704	2733	-	58.9868	7.5e-19	6.07e-15	AGAGAGAGAGAGAGAGAGAGAGAGAGAGAG
BBRBPC	BPC5	AT3G47600;	2706	2735	-	58.9868	7.5e-19	6.07e-15	AGAGAGAGAGAGAGAGAGAGAGAGAGAGAG
BBRBPC	BPC5	AT3G47600;	2708	2737	-	58.9868	7.5e-19	6.07e-15	AGAGAGAGAGAGAGAGAGAGAGAGAGAGAG
BBRBPC	BPC5	AT3G47600;	2710	2739	-	58.9868	7.5e-19	6.07e-15	AGAGAGAGAGAGAGAGAGAGAGAGAGAGAG
BBRBPC	BPC5	AT3G47600;	2712	2741	-	58.9868	7.5e-19	6.07e-15	AGAGAGAGAGAGAGAGAGAGAGAGAGAGAG
BBRBPC	BPC5	AT3G47600;	2714	2743	-	58.9868	7.5e-19	6.07e-15	AGAGAGAGAGAGAGAGAGAGAGAGAGAGAG
BBRBPC	BPC5	AT3G47600;	2716	2745	-	58.9868	7.5e-19	6.07e-15	AGAGAGAGAGAGAGAGAGAGAGAGAGAGAG
BBRBPC	BPC5	AT3G47600;	2718	2747	-	58.9868	7.5e-19	6.07e-15	AGAGAGAGAGAGAGAGAGAGAGAGAGAGAG
BBRBPC	BPC5	AT3G47600;	2720	2749	-	58.9868	7.5e-19	6.07e-15	AGAGAGAGAGAGAGAGAGAGAGAGAGAGAG
BBRBPC	BPC5	AT3G47600;	2722	2751	-	58.9868	7.5e-19	6.07e-15	AGAGAGAGAGAGAGAGAGAGAGAGAGAGAG
MA1403.1	BPC5	AT3G47600;	2674	2703	-	58.9868	7.5e-19	6.01e-15	AGAGAGAGAGAGAGAGAGAGAGAGAGAGAG
MA1403.1	BPC5	AT3G47600;	2676	2705	-	58.9868	7.5e-19	6.01e-15	AGAGAGAGAGAGAGAGAGAGAGAGAGAGAG
MA1403.1	BPC5	AT3G47600;	2678	2707	-	58.9868	7.5e-19	6.01e-15	AGAGAGAGAGAGAGAGAGAGAGAGAGAGAG
MA1403.1	BPC5	AT3G47600;	2680	2709	-	58.9868	7.5e-19	6.01e-15	AGAGAGAGAGAGAGAGAGAGAGAGAGAGAG
MA1403.1	BPC5	AT3G47600;	2682	2711	-	58.9868	7.5e-19	6.01e-15	AGAGAGAGAGAGAGAGAGAGAGAGAGAGAG
MA1403.1	BPC5	AT3G47600;	2684	2713	-	58.9868	7.5e-19	6.01e-15	AGAGAGAGAGAGAGAGAGAGAGAGAGAGAG
MA1403.1	BPC5	AT3G47600;	2686	2715	-	58.9868	7.5e-19	6.01e-15	AGAGAGAGAGAGAGAGAGAGAGAGAGAGAG
MA1403.1	BPC5	AT3G47600;	2688	2717	-	58.9868	7.5e-19	6.01e-15	AGAGAGAGAGAGAGAGAGAGAGAGAGAGAG
MA1403.1	BPC5	AT3G47600;	2690	2719	-	58.9868	7.5e-19	6.01e-15	AGAGAGAGAGAGAGAGAGAGAGAGAGAGAG
MA1403.1	BPC5	AT3G47600;	2692	2721	-	58.9868	7.5e-19	6.01e-15	AGAGAGAGAGAGAGAGAGAGAGAGAGAGAG
MA1403.1	BPC5	AT3G47600;	2694	2723	-	58.9868	7.5e-19	6.01e-15	AGAGAGAGAGAGAGAGAGAGAGAGAGAGAG
MA1403.1	BPC5	AT3G47600;	2696	2725	-	58.9868	7.5e-19	6.01e-15	AGAGAGAGAGAGAGAGAGAGAGAGAGAGAG
MA1403.1	BPC5	AT3G47600;	2698	2727	-	58.9868	7.5e-19	6.01e-15	AGAGAGAGAGAGAGAGAGAGAGAGAGAGAG
MA1403.1	BPC5	AT3G47600;	2700	2729	-	58.9868	7.5e-19	6.01e-15	AGAGAGAGAGAGAGAGAGAGAGAGAGAGAG
MA1403.1	BPC5	AT3G47600;	2702	2731	-	58.9868	7.5e-19	6.01e-15	AGAGAGAGAGAGAGAGAGAGAGAGAGAGAG
MA1403.1	BPC5	AT3G47600;	2704	2733	-	58.9868	7.5e-19	6.01e-15	AGAGAGAGAGAGAGAGAGAGAGAGAGAGAG
MA1403.1	BPC5	AT3G47600;	2706	2735	-	58.9868	7.5e-19	6.01e-15	AGAGAGAGAGAGAGAGAGAGAGAGAGAGAG
MA1403.1	BPC5	AT3G47600;	2708	2737	-	58.9868	7.5e-19	6.01e-15	AGAGAGAGAGAGAGAGAGAGAGAGAGAGAG
MA1403.1	BPC5	AT3G47600;	2710	2739	-	58.9868	7.5e-19	6.01e-15	AGAGAGAGAGAGAGAGAGAGAGAGAGAGAG
MA1403.1	BPC5	AT3G47600;	2712	2741	-	58.9868	7.5e-19	6.01e-15	AGAGAGAGAGAGAGAGAGAGAGAGAGAGAG
MA1403.1	BPC5	AT3G47600;	2714	2743	-	58.9868	7.5e-19	6.01e-15	AGAGAGAGAGAGAGAGAGAGAGAGAGAGAG
MA1403.1	BPC5	AT3G47600;	2716	2745	-	58.9868	7.5e-19	6.01e-15	AGAGAGAGAGAGAGAGAGAGAGAGAGAGAG
MA1403.1	BPC5	AT3G47600;	2718	2747	-	58.9868	7.5e-19	6.01e-15	AGAGAGAGAGAGAGAGAGAGAGAGAGAGAG
MA1403.1	BPC5	AT3G47600;	2720	2749	-	58.9868	7.5e-19	6.01e-15	AGAGAGAGAGAGAGAGAGAGAGAGAGAGAG
MA1403.1	BPC5	AT3G47600;	2722	2751	-	58.9868	7.5e-19	6.01e-15	AGAGAGAGAGAGAGAGAGAGAGAGAGAGAG
BBRBPC	BPC5	AT3G47600;	2674	2702	-	46.5244	2.73e-18	2.14e-14	GAGAGAGAGAGAGAGAGAGAGAGAGAGAG
BBRBPC	BPC5	AT3G47600;	2676	2704	-	46.5244	2.73e-18	2.14e-14	GAGAGAGAGAGAGAGAGAGAGAGAGAGAG
BBRBPC	BPC5	AT3G47600;	2678	2706	-	46.5244	2.73e-18	2.14e-14	GAGAGAGAGAGAGAGAGAGAGAGAGAGAG
BBRBPC	BPC5	AT3G47600;	2680	2708	-	46.5244	2.73e-18	2.14e-14	GAGAGAGAGAGAGAGAGAGAGAGAGAGAG
BBRBPC	BPC5	AT3G47600;	2682	2710	-	46.5244	2.73e-18	2.14e-14	GAGAGAGAGAGAGAGAGAGAGAGAGAGAG
BBRBPC	BPC5	AT3G47600;	2684	2712	-	46.5244	2.73e-18	2.14e-14	GAGAGAGAGAGAGAGAGAGAGAGAGAGAG
BBRBPC	BPC5	AT3G47600;	2686	2714	-	46.5244	2.73e-18	2.14e-14	GAGAGAGAGAGAGAGAGAGAGAGAGAGAG
BBRBPC	BPC5	AT3G47600;	2688	2716	-	46.5244	2.73e-18	2.14e-14	GAGAGAGAGAGAGAGAGAGAGAGAGAGAG
BBRBPC	BPC5	AT3G47600;	2690	2718	-	46.5244	2.73e-18	2.14e-14	GAGAGAGAGAGAGAGAGAGAGAGAGAGAG
BBRBPC	BPC5	AT3G47600;	2692	2720	-	46.5244	2.73e-18	2.14e-14	GAGAGAGAGAGAGAGAGAGAGAGAGAGAG
BBRBPC	BPC5	AT3G47600;	2694	2722	-	46.5244	2.73e-18	2.14e-14	GAGAGAGAGAGAGAGAGAGAGAGAGAGAG
BBRBPC	BPC5	AT3G47600;	2696	2724	-	46.5244	2.73e-18	2.14e-14	GAGAGAGAGAGAGAGAGAGAGAGAGAGAG
BBRBPC	BPC5	AT3G47600;	2698	2726	-	46.5244	2.73e-18	2.14e-14	GAGAGAGAGAGAGAGAGAGAGAGAGAGAG
BBRBPC	BPC5	AT3G47600;	2700	2728	-	46.5244	2.73e-18	2.14e-14	GAGAGAGAGAGAGAGAGAGAGAGAGAGAG
BBRBPC	BPC5	AT3G47600;	2702	2730	-	46.5244	2.73e-18	2.14e-14	GAGAGAGAGAGAGAGAGAGAGAGAGAGAG
BBRBPC	BPC5	AT3G47600;	2704	2732	-	46.5244	2.73e-18	2.14e-14	GAGAGAGAGAGAGAGAGAGAGAGAGAGAG
BBRBPC	BPC5	AT3G47600;	2706	2734	-	46.5244	2.73e-18	2.14e-14	GAGAGAGAGAGAGAGAGAGAGAGAGAGAG
BBRBPC	BPC5	AT3G47600;	2708	2736	-	46.5244	2.73e-18	2.14e-14	GAGAGAGAGAGAGAGAGAGAGAGAGAGAG
BBRBPC	BPC5	AT3G47600;	2710	2738	-	46.5244	2.73e-18	2.14e-14	GAGAGAGAGAGAGAGAGAGAGAGAGAGAG
BBRBPC	BPC5	AT3G47600;	2712	2740	-	46.5244	2.73e-18	2.14e-14	GAGAGAGAGAGAGAGAGAGAGAGAGAGAG
BBRBPC	BPC5	AT3G47600;	2714	2742	-	46.5244	2.73e-18	2.14e-14	GAGAGAGAGAGAGAGAGAGAGAGAGAGAG
BBRBPC	BPC5	AT3G47600;	2716	2744	-	46.5244	2.73e-18	2.14e-14	GAGAGAGAGAGAGAGAGAGAGAGAGAGAG
BBRBPC	BPC5	AT3G47600;	2718	2746	-	46.5244	2.73e-18	2.14e-14	GAGAGAGAGAGAGAGAGAGAGAGAGAGAG
BBRBPC	BPC5	AT3G47600;	2720	2748	-	46.5244	2.73e-18	2.14e-14	GAGAGAGAGAGAGAGAGAGAGAGAGAGAG
BBRBPC	BPC5	AT3G47600;	2722	2750	-	46.5244	2.73e-18	2.14e-14	GAGAGAGAGAGAGAGAGAGAGAGAGAGAG
BBRBPC	BPC5	AT3G47600;	2724	2752	-	46.0244	6.06e-18	4.56e-14	AAGAGAGAGAGAGAGAGAGAGAGAGAGAG
BBRBPC	BPC5	AT3G47600;	2724	2753	-	53.6711	9.39e-18	7.31e-14	AAAGAGAGAGAGAGAGAGAGAGAGAGAGAG
MA1403.1	BPC5	AT3G47600;	2724	2753	-	53.6711	9.39e-18	7.23e-14	AAAGAGAGAGAGAGAGAGAGAGAGAGAGAG
ABI3VP1	VRN1	AT2G28810;	634	662	-	46.4478	1.74e-16	1.89e-12	TTTTTTTTTTTTTTTTTTTTTTTTTTTTT
ABI3VP1	VRN1	AT2G28810;	635	663	-	46.4478	1.74e-16	1.89e-12	TTTTTTTTTTTTTTTTTTTTTTTTTTTTT
ABI3VP1	VRN1	AT2G28810;	636	664	-	46.4478	1.74e-16	1.89e-12	TTTTTTTTTTTTTTTTTTTTTTTTTTTTT
ABI3VP1	VRN1	AT2G28810;	637	665	-	46.4478	1.74e-16	1.89e-12	TTTTTTTTTTTTTTTTTTTTTTTTTTTTT
ABI3VP1	VRN1	AT2G28810;	638	666	-	46.4478	1.74e-16	1.89e-12	TTTTTTTTTTTTTTTTTTTTTTTTTTTTT
ABI3VP1	VRN1	AT2G28810;	639	667	-	46.4478	1.74e-16	1.89e-12	TTTTTTTTTTTTTTTTTTTTTTTTTTTTT
ABI3VP1	VRN1	AT2G28810;	640	668	-	46.4478	1.74e-16	1.89e-12	TTTTTTTTTTTTTTTTTTTTTTTTTTTTT
ABI3VP1	VRN1	AT2G28810;	641	669	-	46.4478	1.74e-16	1.89e-12	TTTTTTTTTTTTTTTTTTTTTTTTTTTTT
ABI3VP1	VRN1	AT2G28810;	642	670	-	46.4478	1.74e-16	1.89e-12	TTTTTTTTTTTTTTTTTTTTTTTTTTTTT
ABI3VP1	VRN1	AT2G28810;	643	671	-	46.4478	1.74e-16	1.89e-12	TTTTTTTTTTTTTTTTTTTTTTTTTTTTT
ABI3VP1	VRN1	AT3G16940;	657	685	+	46.4478	1.74e-16	1.89e-12	TTTTTTTTTTTTTTTTTTTTTTTTTTTTT
ABI3VP1	VRN1	AT3G16940;	658	686	+	46.4478	1.74e-16	1.89e-12	TTTTTTTTTTTTTTTTTTTTTTTTTTTTT
ABI3VP1	VRN1	AT3G16940;	659	687	+	46.4478	1.74e-16	1.89e-12	TTTTTTTTTTTTTTTTTTTTTTTTTTTTT
ABI3VP1	VRN1	AT3G16940;	660	688	+	46.4478	1.74e-16	1.89e-12	TTTTTTTTTTTTTTTTTTTTTTTTTTTTT
ABI3VP1	VRN1	AT2G28810;	633	661	-	45.5821	3.48e-16	3.31e-12	TTTTTTTTTTTTTTTTTTTTTTTTTTTTA
ABI3VP1	VRN1	AT3G16940;	661	689	+	45.5821	3.48e-16	3.31e-12	TTTTTTTTTTTTTTTTTTTTTTTTTTTTA
BBRBPC	BPC5	AT3G47600;	2726	2754	-	43.1585	5.68e-16	4.12e-12	CAAAGAGAGAGAGAGAGAGAGAGAGAGAG
ABI3VP1	VRN1	AT2G28810;	644	672	-	44.8507	9.28e-16	8.31e-12	ATTTTTTTTTTTTTTTTTTTTTTTTTTTT
ABI3VP1	VRN1	AT2G28810;	632	660	-	44.6866	1.25e-15	1.05e-11	TTTTTTTTTTTTTTTTTTTTTTTTTTTAC
ABI3VP1	VRN1	AT3G16940;	656	684	+	44.194	2.09e-15	1.67e-11	GTTTTTTTTTTTTTTTTTTTTTTTTTTTT
ABI3VP1	VRN1	AT3G16940;	662	690	+	43.9552	2.64e-15	2.01e-11	TTTTTTTTTTTTTTTTTTTTTTTTTTTAT
BBRBPC	BPC1	AT3G47600;	2675	2698	-	43.5152	3.16e-15	2.17e-11	GAGAGAGAGAGAGAGAGAGAGAGA
BBRBPC	BPC1	AT3G47600;	2677	2700	-	43.5152	3.16e-15	2.17e-11	GAGAGAGAGAGAGAGAGAGAGAGA
BBRBPC	BPC1	AT3G47600;	2679	2702	-	43.5152	3.16e-15	2.17e-11	GAGAGAGAGAGAGAGAGAGAGAGA
BBRBPC	BPC1	AT3G47600;	2681	2704	-	43.5152	3.16e-15	2.17e-11	GAGAGAGAGAGAGAGAGAGAGAGA
BBRBPC	BPC1	AT3G47600;	2683	2706	-	43.5152	3.16e-15	2.17e-11	GAGAGAGAGAGAGAGAGAGAGAGA
BBRBPC	BPC1	AT3G47600;	2685	2708	-	43.5152	3.16e-15	2.17e-11	GAGAGAGAGAGAGAGAGAGAGAGA
BBRBPC	BPC1	AT3G47600;	2687	2710	-	43.5152	3.16e-15	2.17e-11	GAGAGAGAGAGAGAGAGAGAGAGA
BBRBPC	BPC1	AT3G47600;	2689	2712	-	43.5152	3.16e-15	2.17e-11	GAGAGAGAGAGAGAGAGAGAGAGA
BBRBPC	BPC1	AT3G47600;	2691	2714	-	43.5152	3.16e-15	2.17e-11	GAGAGAGAGAGAGAGAGAGAGAGA
BBRBPC	BPC1	AT3G47600;	2693	2716	-	43.5152	3.16e-15	2.17e-11	GAGAGAGAGAGAGAGAGAGAGAGA
BBRBPC	BPC1	AT3G47600;	2695	2718	-	43.5152	3.16e-15	2.17e-11	GAGAGAGAGAGAGAGAGAGAGAGA
BBRBPC	BPC1	AT3G47600;	2697	2720	-	43.5152	3.16e-15	2.17e-11	GAGAGAGAGAGAGAGAGAGAGAGA
BBRBPC	BPC1	AT3G47600;	2699	2722	-	43.5152	3.16e-15	2.17e-11	GAGAGAGAGAGAGAGAGAGAGAGA
BBRBPC	BPC1	AT3G47600;	2701	2724	-	43.5152	3.16e-15	2.17e-11	GAGAGAGAGAGAGAGAGAGAGAGA
BBRBPC	BPC1	AT3G47600;	2703	2726	-	43.5152	3.16e-15	2.17e-11	GAGAGAGAGAGAGAGAGAGAGAGA
BBRBPC	BPC1	AT3G47600;	2705	2728	-	43.5152	3.16e-15	2.17e-11	GAGAGAGAGAGAGAGAGAGAGAGA
BBRBPC	BPC1	AT3G47600;	2707	2730	-	43.5152	3.16e-15	2.17e-11	GAGAGAGAGAGAGAGAGAGAGAGA
BBRBPC	BPC1	AT3G47600;	2709	2732	-	43.5152	3.16e-15	2.17e-11	GAGAGAGAGAGAGAGAGAGAGAGA
BBRBPC	BPC1	AT3G47600;	2711	2734	-	43.5152	3.16e-15	2.17e-11	GAGAGAGAGAGAGAGAGAGAGAGA
BBRBPC	BPC1	AT3G47600;	2713	2736	-	43.5152	3.16e-15	2.17e-11	GAGAGAGAGAGAGAGAGAGAGAGA
BBRBPC	BPC1	AT3G47600;	2715	2738	-	43.5152	3.16e-15	2.17e-11	GAGAGAGAGAGAGAGAGAGAGAGA
BBRBPC	BPC1	AT3G47600;	2717	2740	-	43.5152	3.16e-15	2.17e-11	GAGAGAGAGAGAGAGAGAGAGAGA
BBRBPC	BPC1	AT3G47600;	2719	2742	-	43.5152	3.16e-15	2.17e-11	GAGAGAGAGAGAGAGAGAGAGAGA
BBRBPC	BPC1	AT3G47600;	2721	2744	-	43.5152	3.16e-15	2.17e-11	GAGAGAGAGAGAGAGAGAGAGAGA
BBRBPC	BPC1	AT3G47600;	2723	2746	-	43.5152	3.16e-15	2.17e-11	GAGAGAGAGAGAGAGAGAGAGAGA
BBRBPC	BPC1	AT3G47600;	2725	2748	-	43.5152	3.16e-15	2.17e-11	GAGAGAGAGAGAGAGAGAGAGAGA
BBRBPC	BPC1	AT3G47600;	2727	2750	-	43.5152	3.16e-15	2.17e-11	GAGAGAGAGAGAGAGAGAGAGAGA
MA1404.1	BPC1	AT3G47600;	2675	2698	-	43.5152	3.16e-15	2.16e-11	GAGAGAGAGAGAGAGAGAGAGAGA
MA1404.1	BPC1	AT3G47600;	2677	2700	-	43.5152	3.16e-15	2.16e-11	GAGAGAGAGAGAGAGAGAGAGAGA
MA1404.1	BPC1	AT3G47600;	2679	2702	-	43.5152	3.16e-15	2.16e-11	GAGAGAGAGAGAGAGAGAGAGAGA
MA1404.1	BPC1	AT3G47600;	2681	2704	-	43.5152	3.16e-15	2.16e-11	GAGAGAGAGAGAGAGAGAGAGAGA
MA1404.1	BPC1	AT3G47600;	2683	2706	-	43.5152	3.16e-15	2.16e-11	GAGAGAGAGAGAGAGAGAGAGAGA
MA1404.1	BPC1	AT3G47600;	2685	2708	-	43.5152	3.16e-15	2.16e-11	GAGAGAGAGAGAGAGAGAGAGAGA
MA1404.1	BPC1	AT3G47600;	2687	2710	-	43.5152	3.16e-15	2.16e-11	GAGAGAGAGAGAGAGAGAGAGAGA
MA1404.1	BPC1	AT3G47600;	2689	2712	-	43.5152	3.16e-15	2.16e-11	GAGAGAGAGAGAGAGAGAGAGAGA
MA1404.1	BPC1	AT3G47600;	2691	2714	-	43.5152	3.16e-15	2.16e-11	GAGAGAGAGAGAGAGAGAGAGAGA
MA1404.1	BPC1	AT3G47600;	2693	2716	-	43.5152	3.16e-15	2.16e-11	GAGAGAGAGAGAGAGAGAGAGAGA
MA1404.1	BPC1	AT3G47600;	2695	2718	-	43.5152	3.16e-15	2.16e-11	GAGAGAGAGAGAGAGAGAGAGAGA
MA1404.1	BPC1	AT3G47600;	2697	2720	-	43.5152	3.16e-15	2.16e-11	GAGAGAGAGAGAGAGAGAGAGAGA
MA1404.1	BPC1	AT3G47600;	2699	2722	-	43.5152	3.16e-15	2.16e-11	GAGAGAGAGAGAGAGAGAGAGAGA
MA1404.1	BPC1	AT3G47600;	2701	2724	-	43.5152	3.16e-15	2.16e-11	GAGAGAGAGAGAGAGAGAGAGAGA
MA1404.1	BPC1	AT3G47600;	2703	2726	-	43.5152	3.16e-15	2.16e-11	GAGAGAGAGAGAGAGAGAGAGAGA
MA1404.1	BPC1	AT3G47600;	2705	2728	-	43.5152	3.16e-15	2.16e-11	GAGAGAGAGAGAGAGAGAGAGAGA
MA1404.1	BPC1	AT3G47600;	2707	2730	-	43.5152	3.16e-15	2.16e-11	GAGAGAGAGAGAGAGAGAGAGAGA
MA1404.1	BPC1	AT3G47600;	2709	2732	-	43.5152	3.16e-15	2.16e-11	GAGAGAGAGAGAGAGAGAGAGAGA
MA1404.1	BPC1	AT3G47600;	2711	2734	-	43.5152	3.16e-15	2.16e-11	GAGAGAGAGAGAGAGAGAGAGAGA
MA1404.1	BPC1	AT3G47600;	2713	2736	-	43.5152	3.16e-15	2.16e-11	GAGAGAGAGAGAGAGAGAGAGAGA
MA1404.1	BPC1	AT3G47600;	2715	2738	-	43.5152	3.16e-15	2.16e-11	GAGAGAGAGAGAGAGAGAGAGAGA
MA1404.1	BPC1	AT3G47600;	2717	2740	-	43.5152	3.16e-15	2.16e-11	GAGAGAGAGAGAGAGAGAGAGAGA
MA1404.1	BPC1	AT3G47600;	2719	2742	-	43.5152	3.16e-15	2.16e-11	GAGAGAGAGAGAGAGAGAGAGAGA
MA1404.1	BPC1	AT3G47600;	2721	2744	-	43.5152	3.16e-15	2.16e-11	GAGAGAGAGAGAGAGAGAGAGAGA
MA1404.1	BPC1	AT3G47600;	2723	2746	-	43.5152	3.16e-15	2.16e-11	GAGAGAGAGAGAGAGAGAGAGAGA
MA1404.1	BPC1	AT3G47600;	2725	2748	-	43.5152	3.16e-15	2.16e-11	GAGAGAGAGAGAGAGAGAGAGAGA
MA1404.1	BPC1	AT3G47600;	2727	2750	-	43.5152	3.16e-15	2.16e-11	GAGAGAGAGAGAGAGAGAGAGAGA
BBRBPC	BPC5	AT3G47600;	2672	2701	-	41.9868	3.45e-15	2.58e-11	AGAGAGAGAGAGAGAGAGAGAGAGAGAGGT
MA1403.1	BPC5	AT3G47600;	2672	2701	-	41.9868	3.45e-15	2.55e-11	AGAGAGAGAGAGAGAGAGAGAGAGAGAGGT
ABI3VP1	VRN1	AT3G16940;	663	691	+	43.0448	6.98e-15	5.06e-11	TTTTTTTTTTTTTTTTTTTTTTTTTTATT
BBRBPC	BPC1	AT2G27050;	2453	2476	-	40.8788	7.01e-15	4.49e-11	AAGAGAGAGAGAGAGAGAGAGAGA
BBRBPC	BPC1	AT3G47600;	2729	2752	-	40.8788	7.01e-15	4.49e-11	AAGAGAGAGAGAGAGAGAGAGAGA
MA1404.1	BPC1	AT2G27050;	2453	2476	-	40.8788	7.01e-15	4.45e-11	AAGAGAGAGAGAGAGAGAGAGAGA
MA1404.1	BPC1	AT3G47600;	2729	2752	-	40.8788	7.01e-15	4.45e-11	AAGAGAGAGAGAGAGAGAGAGAGA
ABI3VP1	VRN1	AT2G28810;	645	673	-	42.403	1.22e-14	8.41e-11	GATTTTTTTTTTTTTTTTTTTTTTTTTTT
ABI3VP1	VRN1	AT3G16940;	655	683	+	42.0896	1.67e-14	1.1e-10	AGTTTTTTTTTTTTTTTTTTTTTTTTTTT
ABI3VP1	VRN1	AT2G28810;	646	674	-	42.0149	1.81e-14	1.15e-10	TGATTTTTTTTTTTTTTTTTTTTTTTTTT
ABI3VP1	VRN1	AT3G16940;	654	682	+	41.6716	2.34e-14	1.42e-10	TAGTTTTTTTTTTTTTTTTTTTTTTTTTT
BBRBPC	BPC1	AT3G47600;	2673	2696	-	40.4545	2.64e-14	1.63e-10	GAGAGAGAGAGAGAGAGAGAGAGG
MA1404.1	BPC1	AT3G47600;	2673	2696	-	40.4545	2.64e-14	1.62e-10	GAGAGAGAGAGAGAGAGAGAGAGG
ABI3VP1	VRN1	AT3G16940;	653	681	+	41.4776	2.84e-14	1.66e-10	ATAGTTTTTTTTTTTTTTTTTTTTTTTTT
BBRBPC	BPC5	AT3G47600;	2728	2756	-	39.8049	2.98e-14	2.09e-10	GCCAAAGAGAGAGAGAGAGAGAGAGAGAG
BBRBPC	BPC5	AT3G47600;	2730	2758	-	39.6341	3.56e-14	2.4e-10	CAGCCAAAGAGAGAGAGAGAGAGAGAGAG
BBRBPC	BPC5	AT2G27050;	2454	2482	-	39.0488	6.42e-14	4.19e-10	AGATGAAAGAGAGAGAGAGAGAGAGAGAG
ABI3VP1	VRN1	AT2G28810;	648	676	-	40.0896	8.65e-14	4.87e-10	TCTGATTTTTTTTTTTTTTTTTTTTTTTT
BBRBPC	BPC5	AT2G27050;	2456	2484	-	38.7439	8.67e-14	5.47e-10	GAAGATGAAAGAGAGAGAGAGAGAGAGAG
BBRBPC	BPC1	AT2G27050;	2451	2474	-	39.0909	8.86e-14	5.3e-10	GAGAGAGAGAGAGAGAGAGAGACA
MA1404.1	BPC1	AT2G27050;	2451	2474	-	39.0909	8.86e-14	5.26e-10	GAGAGAGAGAGAGAGAGAGAGACA
BBRBPC	BPC5	AT2G27050;	2450	2479	-	32.2368	1.82e-13	1.32e-09	TGAAAGAGAGAGAGAGAGAGAGAGAGACAA
MA1403.1	BPC5	AT2G27050;	2450	2479	-	32.2368	1.82e-13	1.3e-09	TGAAAGAGAGAGAGAGAGAGAGAGAGACAA
ND	FRS9	AT2G27050;	2454	2474	+	36.6061	1.86e-13	1.1e-09	CTCTCTCTCTCTCTCTCTCTC
ND	FRS9	AT3G47600;	2674	2694	+	36.6061	1.86e-13	1.1e-09	CTCTCTCTCTCTCTCTCTCTC
ND	FRS9	AT3G47600;	2676	2696	+	36.6061	1.86e-13	1.1e-09	CTCTCTCTCTCTCTCTCTCTC
ND	FRS9	AT3G47600;	2678	2698	+	36.6061	1.86e-13	1.1e-09	CTCTCTCTCTCTCTCTCTCTC
ND	FRS9	AT3G47600;	2680	2700	+	36.6061	1.86e-13	1.1e-09	CTCTCTCTCTCTCTCTCTCTC
ND	FRS9	AT3G47600;	2682	2702	+	36.6061	1.86e-13	1.1e-09	CTCTCTCTCTCTCTCTCTCTC
ND	FRS9	AT3G47600;	2684	2704	+	36.6061	1.86e-13	1.1e-09	CTCTCTCTCTCTCTCTCTCTC
ND	FRS9	AT3G47600;	2686	2706	+	36.6061	1.86e-13	1.1e-09	CTCTCTCTCTCTCTCTCTCTC
ND	FRS9	AT3G47600;	2688	2708	+	36.6061	1.86e-13	1.1e-09	CTCTCTCTCTCTCTCTCTCTC
ND	FRS9	AT3G47600;	2690	2710	+	36.6061	1.86e-13	1.1e-09	CTCTCTCTCTCTCTCTCTCTC
ND	FRS9	AT3G47600;	2692	2712	+	36.6061	1.86e-13	1.1e-09	CTCTCTCTCTCTCTCTCTCTC
ND	FRS9	AT3G47600;	2694	2714	+	36.6061	1.86e-13	1.1e-09	CTCTCTCTCTCTCTCTCTCTC
ND	FRS9	AT3G47600;	2696	2716	+	36.6061	1.86e-13	1.1e-09	CTCTCTCTCTCTCTCTCTCTC
ND	FRS9	AT3G47600;	2698	2718	+	36.6061	1.86e-13	1.1e-09	CTCTCTCTCTCTCTCTCTCTC
ND	FRS9	AT3G47600;	2700	2720	+	36.6061	1.86e-13	1.1e-09	CTCTCTCTCTCTCTCTCTCTC
ND	FRS9	AT3G47600;	2702	2722	+	36.6061	1.86e-13	1.1e-09	CTCTCTCTCTCTCTCTCTCTC
ND	FRS9	AT3G47600;	2704	2724	+	36.6061	1.86e-13	1.1e-09	CTCTCTCTCTCTCTCTCTCTC
ND	FRS9	AT3G47600;	2706	2726	+	36.6061	1.86e-13	1.1e-09	CTCTCTCTCTCTCTCTCTCTC
ND	FRS9	AT3G47600;	2708	2728	+	36.6061	1.86e-13	1.1e-09	CTCTCTCTCTCTCTCTCTCTC
ND	FRS9	AT3G47600;	2710	2730	+	36.6061	1.86e-13	1.1e-09	CTCTCTCTCTCTCTCTCTCTC
ND	FRS9	AT3G47600;	2712	2732	+	36.6061	1.86e-13	1.1e-09	CTCTCTCTCTCTCTCTCTCTC
ND	FRS9	AT3G47600;	2714	2734	+	36.6061	1.86e-13	1.1e-09	CTCTCTCTCTCTCTCTCTCTC
ND	FRS9	AT3G47600;	2716	2736	+	36.6061	1.86e-13	1.1e-09	CTCTCTCTCTCTCTCTCTCTC
ND	FRS9	AT3G47600;	2718	2738	+	36.6061	1.86e-13	1.1e-09	CTCTCTCTCTCTCTCTCTCTC
ND	FRS9	AT3G47600;	2720	2740	+	36.6061	1.86e-13	1.1e-09	CTCTCTCTCTCTCTCTCTCTC
ND	FRS9	AT3G47600;	2722	2742	+	36.6061	1.86e-13	1.1e-09	CTCTCTCTCTCTCTCTCTCTC
ND	FRS9	AT3G47600;	2724	2744	+	36.6061	1.86e-13	1.1e-09	CTCTCTCTCTCTCTCTCTCTC
ND	FRS9	AT3G47600;	2726	2746	+	36.6061	1.86e-13	1.1e-09	CTCTCTCTCTCTCTCTCTCTC
ND	FRS9	AT3G47600;	2728	2748	+	36.6061	1.86e-13	1.1e-09	CTCTCTCTCTCTCTCTCTCTC
ND	FRS9	AT3G47600;	2730	2750	+	36.6061	1.86e-13	1.1e-09	CTCTCTCTCTCTCTCTCTCTC
BBRBPC	BPC6	AT2G27050;	2454	2474	+	38.6579	1.86e-13	1.13e-09	CTCTCTCTCTCTCTCTCTCTC
BBRBPC	BPC6	AT3G47600;	2674	2694	+	38.6579	1.86e-13	1.13e-09	CTCTCTCTCTCTCTCTCTCTC
BBRBPC	BPC6	AT3G47600;	2676	2696	+	38.6579	1.86e-13	1.13e-09	CTCTCTCTCTCTCTCTCTCTC
BBRBPC	BPC6	AT3G47600;	2678	2698	+	38.6579	1.86e-13	1.13e-09	CTCTCTCTCTCTCTCTCTCTC
BBRBPC	BPC6	AT3G47600;	2680	2700	+	38.6579	1.86e-13	1.13e-09	CTCTCTCTCTCTCTCTCTCTC
BBRBPC	BPC6	AT3G47600;	2682	2702	+	38.6579	1.86e-13	1.13e-09	CTCTCTCTCTCTCTCTCTCTC
BBRBPC	BPC6	AT3G47600;	2684	2704	+	38.6579	1.86e-13	1.13e-09	CTCTCTCTCTCTCTCTCTCTC
BBRBPC	BPC6	AT3G47600;	2686	2706	+	38.6579	1.86e-13	1.13e-09	CTCTCTCTCTCTCTCTCTCTC
BBRBPC	BPC6	AT3G47600;	2688	2708	+	38.6579	1.86e-13	1.13e-09	CTCTCTCTCTCTCTCTCTCTC
BBRBPC	BPC6	AT3G47600;	2690	2710	+	38.6579	1.86e-13	1.13e-09	CTCTCTCTCTCTCTCTCTCTC
BBRBPC	BPC6	AT3G47600;	2692	2712	+	38.6579	1.86e-13	1.13e-09	CTCTCTCTCTCTCTCTCTCTC
BBRBPC	BPC6	AT3G47600;	2694	2714	+	38.6579	1.86e-13	1.13e-09	CTCTCTCTCTCTCTCTCTCTC
BBRBPC	BPC6	AT3G47600;	2696	2716	+	38.6579	1.86e-13	1.13e-09	CTCTCTCTCTCTCTCTCTCTC
BBRBPC	BPC6	AT3G47600;	2698	2718	+	38.6579	1.86e-13	1.13e-09	CTCTCTCTCTCTCTCTCTCTC
BBRBPC	BPC6	AT3G47600;	2700	2720	+	38.6579	1.86e-13	1.13e-09	CTCTCTCTCTCTCTCTCTCTC
BBRBPC	BPC6	AT3G47600;	2702	2722	+	38.6579	1.86e-13	1.13e-09	CTCTCTCTCTCTCTCTCTCTC
BBRBPC	BPC6	AT3G47600;	2704	2724	+	38.6579	1.86e-13	1.13e-09	CTCTCTCTCTCTCTCTCTCTC
BBRBPC	BPC6	AT3G47600;	2706	2726	+	38.6579	1.86e-13	1.13e-09	CTCTCTCTCTCTCTCTCTCTC
BBRBPC	BPC6	AT3G47600;	2708	2728	+	38.6579	1.86e-13	1.13e-09	CTCTCTCTCTCTCTCTCTCTC
BBRBPC	BPC6	AT3G47600;	2710	2730	+	38.6579	1.86e-13	1.13e-09	CTCTCTCTCTCTCTCTCTCTC
BBRBPC	BPC6	AT3G47600;	2712	2732	+	38.6579	1.86e-13	1.13e-09	CTCTCTCTCTCTCTCTCTCTC
BBRBPC	BPC6	AT3G47600;	2714	2734	+	38.6579	1.86e-13	1.13e-09	CTCTCTCTCTCTCTCTCTCTC
BBRBPC	BPC6	AT3G47600;	2716	2736	+	38.6579	1.86e-13	1.13e-09	CTCTCTCTCTCTCTCTCTCTC
BBRBPC	BPC6	AT3G47600;	2718	2738	+	38.6579	1.86e-13	1.13e-09	CTCTCTCTCTCTCTCTCTCTC
BBRBPC	BPC6	AT3G47600;	2720	2740	+	38.6579	1.86e-13	1.13e-09	CTCTCTCTCTCTCTCTCTCTC
BBRBPC	BPC6	AT3G47600;	2722	2742	+	38.6579	1.86e-13	1.13e-09	CTCTCTCTCTCTCTCTCTCTC
BBRBPC	BPC6	AT3G47600;	2724	2744	+	38.6579	1.86e-13	1.13e-09	CTCTCTCTCTCTCTCTCTCTC
BBRBPC	BPC6	AT3G47600;	2726	2746	+	38.6579	1.86e-13	1.13e-09	CTCTCTCTCTCTCTCTCTCTC
BBRBPC	BPC6	AT3G47600;	2728	2748	+	38.6579	1.86e-13	1.13e-09	CTCTCTCTCTCTCTCTCTCTC
BBRBPC	BPC6	AT3G47600;	2730	2750	+	38.6579	1.86e-13	1.13e-09	CTCTCTCTCTCTCTCTCTCTC
MA1402.1	BPC6	AT2G27050;	2454	2474	+	38.6579	1.86e-13	1.1e-09	CTCTCTCTCTCTCTCTCTCTC
MA1402.1	BPC6	AT3G47600;	2674	2694	+	38.6579	1.86e-13	1.1e-09	CTCTCTCTCTCTCTCTCTCTC
MA1402.1	BPC6	AT3G47600;	2676	2696	+	38.6579	1.86e-13	1.1e-09	CTCTCTCTCTCTCTCTCTCTC
MA1402.1	BPC6	AT3G47600;	2678	2698	+	38.6579	1.86e-13	1.1e-09	CTCTCTCTCTCTCTCTCTCTC
MA1402.1	BPC6	AT3G47600;	2680	2700	+	38.6579	1.86e-13	1.1e-09	CTCTCTCTCTCTCTCTCTCTC
MA1402.1	BPC6	AT3G47600;	2682	2702	+	38.6579	1.86e-13	1.1e-09	CTCTCTCTCTCTCTCTCTCTC
MA1402.1	BPC6	AT3G47600;	2684	2704	+	38.6579	1.86e-13	1.1e-09	CTCTCTCTCTCTCTCTCTCTC
MA1402.1	BPC6	AT3G47600;	2686	2706	+	38.6579	1.86e-13	1.1e-09	CTCTCTCTCTCTCTCTCTCTC
MA1402.1	BPC6	AT3G47600;	2688	2708	+	38.6579	1.86e-13	1.1e-09	CTCTCTCTCTCTCTCTCTCTC
MA1402.1	BPC6	AT3G47600;	2690	2710	+	38.6579	1.86e-13	1.1e-09	CTCTCTCTCTCTCTCTCTCTC
MA1402.1	BPC6	AT3G47600;	2692	2712	+	38.6579	1.86e-13	1.1e-09	CTCTCTCTCTCTCTCTCTCTC
MA1402.1	BPC6	AT3G47600;	2694	2714	+	38.6579	1.86e-13	1.1e-09	CTCTCTCTCTCTCTCTCTCTC
MA1402.1	BPC6	AT3G47600;	2696	2716	+	38.6579	1.86e-13	1.1e-09	CTCTCTCTCTCTCTCTCTCTC
MA1402.1	BPC6	AT3G47600;	2698	2718	+	38.6579	1.86e-13	1.1e-09	CTCTCTCTCTCTCTCTCTCTC
MA1402.1	BPC6	AT3G47600;	2700	2720	+	38.6579	1.86e-13	1.1e-09	CTCTCTCTCTCTCTCTCTCTC
MA1402.1	BPC6	AT3G47600;	2702	2722	+	38.6579	1.86e-13	1.1e-09	CTCTCTCTCTCTCTCTCTCTC
MA1402.1	BPC6	AT3G47600;	2704	2724	+	38.6579	1.86e-13	1.1e-09	CTCTCTCTCTCTCTCTCTCTC
MA1402.1	BPC6	AT3G47600;	2706	2726	+	38.6579	1.86e-13	1.1e-09	CTCTCTCTCTCTCTCTCTCTC
MA1402.1	BPC6	AT3G47600;	2708	2728	+	38.6579	1.86e-13	1.1e-09	CTCTCTCTCTCTCTCTCTCTC
MA1402.1	BPC6	AT3G47600;	2710	2730	+	38.6579	1.86e-13	1.1e-09	CTCTCTCTCTCTCTCTCTCTC
MA1402.1	BPC6	AT3G47600;	2712	2732	+	38.6579	1.86e-13	1.1e-09	CTCTCTCTCTCTCTCTCTCTC
MA1402.1	BPC6	AT3G47600;	2714	2734	+	38.6579	1.86e-13	1.1e-09	CTCTCTCTCTCTCTCTCTCTC
MA1402.1	BPC6	AT3G47600;	2716	2736	+	38.6579	1.86e-13	1.1e-09	CTCTCTCTCTCTCTCTCTCTC
MA1402.1	BPC6	AT3G47600;	2718	2738	+	38.6579	1.86e-13	1.1e-09	CTCTCTCTCTCTCTCTCTCTC
MA1402.1	BPC6	AT3G47600;	2720	2740	+	38.6579	1.86e-13	1.1e-09	CTCTCTCTCTCTCTCTCTCTC
MA1402.1	BPC6	AT3G47600;	2722	2742	+	38.6579	1.86e-13	1.1e-09	CTCTCTCTCTCTCTCTCTCTC
MA1402.1	BPC6	AT3G47600;	2724	2744	+	38.6579	1.86e-13	1.1e-09	CTCTCTCTCTCTCTCTCTCTC
MA1402.1	BPC6	AT3G47600;	2726	2746	+	38.6579	1.86e-13	1.1e-09	CTCTCTCTCTCTCTCTCTCTC
MA1402.1	BPC6	AT3G47600;	2728	2748	+	38.6579	1.86e-13	1.1e-09	CTCTCTCTCTCTCTCTCTCTC
MA1402.1	BPC6	AT3G47600;	2730	2750	+	38.6579	1.86e-13	1.1e-09	CTCTCTCTCTCTCTCTCTCTC
ABI3VP1	VRN1	AT3G16940;	664	692	+	39.0149	1.95e-13	1.06e-09	TTTTTTTTTTTTTTTTTTTTTTTTTATTT
ABI3VP1	VRN1	AT2G28810;	631	659	-	38.806	2.28e-13	1.19e-09	TTTTTTTTTTTTTTTTTTTTTTTTTTACT
ABI3VP1	VRN1	AT3G16940;	666	694	+	38.5672	2.71e-13	1.37e-09	TTTTTTTTTTTTTTTTTTTTTTTATTTTA
BBRBPC	BPC1	AT2G27050;	2455	2478	-	37.3333	3.31e-13	1.92e-09	GAAAGAGAGAGAGAGAGAGAGAGA
MA1404.1	BPC1	AT2G27050;	2455	2478	-	37.3333	3.31e-13	1.91e-09	GAAAGAGAGAGAGAGAGAGAGAGA
ABI3VP1	VRN1	AT2G28810;	647	675	-	38.0746	3.82e-13	1.87e-09	CTGATTTTTTTTTTTTTTTTTTTTTTTTT
BBRBPC	BPC5	AT3G47600;	2726	2755	-	29.2105	6.5e-13	4.53e-09	CCAAAGAGAGAGAGAGAGAGAGAGAGAGAG
MA1403.1	BPC5	AT3G47600;	2726	2755	-	29.2105	6.5e-13	4.48e-09	CCAAAGAGAGAGAGAGAGAGAGAGAGAGAG
BBRBPC	BPC5	AT1G54160;	2519	2547	-	36.2683	8.25e-13	5.05e-09	AACAAGAAGAGAGAGAGAGAGAGAGAGAC
BBRBPC	BPC5	AT3G47600;	2728	2757	-	28.1316	9.9e-13	6.68e-09	AGCCAAAGAGAGAGAGAGAGAGAGAGAGAG
MA1403.1	BPC5	AT3G47600;	2728	2757	-	28.1316	9.9e-13	6.61e-09	AGCCAAAGAGAGAGAGAGAGAGAGAGAGAG
ND	FRS9	AT2G27050;	2456	2476	+	34.5606	1.02e-12	5.48e-09	CTCTCTCTCTCTCTCTCTCTT
ND	FRS9	AT1G54160;	2521	2541	+	34.5606	1.02e-12	5.48e-09	CTCTCTCTCTCTCTCTCTCTT
ND	FRS9	AT3G47600;	2732	2752	+	34.5606	1.02e-12	5.48e-09	CTCTCTCTCTCTCTCTCTCTT
BBRBPC	BPC5	AT1G54160;	2521	2549	-	35.8902	1.14e-12	6.73e-09	CGAACAAGAAGAGAGAGAGAGAGAGAGAG
BBRBPC	BPC5	AT2G27050;	2452	2481	-	26.5	1.57e-12	1.02e-08	GATGAAAGAGAGAGAGAGAGAGAGAGAGAC
MA1403.1	BPC5	AT2G27050;	2452	2481	-	26.5	1.57e-12	1.01e-08	GATGAAAGAGAGAGAGAGAGAGAGAGAGAC
BBRBPC	BPC5	AT3G47600;	2668	2697	-	26.1711	1.71e-12	1.08e-08	AGAGAGAGAGAGAGAGAGAGAGAGGTTTAA
MA1403.1	BPC5	AT3G47600;	2668	2697	-	26.1711	1.71e-12	1.07e-08	AGAGAGAGAGAGAGAGAGAGAGAGGTTTAA
ABI3VP1	VRN1	AT3G16940;	651	679	+	35.3284	2.27e-12	1.08e-08	AAATAGTTTTTTTTTTTTTTTTTTTTTTT
BBRBPC	BPC6	AT2G27050;	2456	2476	+	35.2368	2.3e-12	1.27e-08	CTCTCTCTCTCTCTCTCTCTT
BBRBPC	BPC6	AT1G54160;	2521	2541	+	35.2368	2.3e-12	1.27e-08	CTCTCTCTCTCTCTCTCTCTT
BBRBPC	BPC6	AT3G47600;	2732	2752	+	35.2368	2.3e-12	1.27e-08	CTCTCTCTCTCTCTCTCTCTT
MA1402.1	BPC6	AT2G27050;	2456	2476	+	35.2368	2.3e-12	1.23e-08	CTCTCTCTCTCTCTCTCTCTT
MA1402.1	BPC6	AT1G54160;	2521	2541	+	35.2368	2.3e-12	1.23e-08	CTCTCTCTCTCTCTCTCTCTT
MA1402.1	BPC6	AT3G47600;	2732	2752	+	35.2368	2.3e-12	1.23e-08	CTCTCTCTCTCTCTCTCTCTT
ND	FRS9	AT2G27050;	2458	2478	+	33.7727	2.42e-12	1.26e-08	CTCTCTCTCTCTCTCTCTTTC
ABI3VP1	AT5G60130	AT3G16940;	988	1008	+	31.8289	2.58e-12	3.18e-07	GTTTTGCTTATGTTTTGCTTA
BBRBPC	BPC5	AT1G24260;	2888	2916	+	34.7439	2.89e-12	1.66e-08	AAGAAAGAAAGAAAGAAAGAAAGAGAGAG
M2347_1.02	AGL10	AT2G28810;	634	654	+	23.0113	2.96e-12	1.93e-08	AAAAAAAAAAAAAAAAAAAAA
M2347_1.02	AGL10	AT2G28810;	635	655	+	23.0113	2.96e-12	1.93e-08	AAAAAAAAAAAAAAAAAAAAA
M2347_1.02	AGL10	AT2G28810;	636	656	+	23.0113	2.96e-12	1.93e-08	AAAAAAAAAAAAAAAAAAAAA
M2347_1.02	AGL10	AT2G28810;	637	657	+	23.0113	2.96e-12	1.93e-08	AAAAAAAAAAAAAAAAAAAAA
M2347_1.02	AGL10	AT2G28810;	638	658	+	23.0113	2.96e-12	1.93e-08	AAAAAAAAAAAAAAAAAAAAA
M2347_1.02	AGL10	AT2G28810;	639	659	+	23.0113	2.96e-12	1.93e-08	AAAAAAAAAAAAAAAAAAAAA
M2347_1.02	AGL10	AT2G28810;	640	660	+	23.0113	2.96e-12	1.93e-08	AAAAAAAAAAAAAAAAAAAAA
M2347_1.02	AGL10	AT2G28810;	641	661	+	23.0113	2.96e-12	1.93e-08	AAAAAAAAAAAAAAAAAAAAA
M2347_1.02	AGL10	AT2G28810;	642	662	+	23.0113	2.96e-12	1.93e-08	AAAAAAAAAAAAAAAAAAAAA
M2347_1.02	AGL10	AT2G28810;	643	663	+	23.0113	2.96e-12	1.93e-08	AAAAAAAAAAAAAAAAAAAAA
M2347_1.02	AGL10	AT2G28810;	644	664	+	23.0113	2.96e-12	1.93e-08	AAAAAAAAAAAAAAAAAAAAA
M2347_1.02	AGL10	AT2G28810;	645	665	+	23.0113	2.96e-12	1.93e-08	AAAAAAAAAAAAAAAAAAAAA
M2347_1.02	AGL10	AT2G28810;	646	666	+	23.0113	2.96e-12	1.93e-08	AAAAAAAAAAAAAAAAAAAAA
M2347_1.02	AGL10	AT2G28810;	647	667	+	23.0113	2.96e-12	1.93e-08	AAAAAAAAAAAAAAAAAAAAA
M2347_1.02	AGL10	AT2G28810;	648	668	+	23.0113	2.96e-12	1.93e-08	AAAAAAAAAAAAAAAAAAAAA
M2347_1.02	AGL10	AT2G28810;	649	669	+	23.0113	2.96e-12	1.93e-08	AAAAAAAAAAAAAAAAAAAAA
M2347_1.02	AGL10	AT2G28810;	650	670	+	23.0113	2.96e-12	1.93e-08	AAAAAAAAAAAAAAAAAAAAA
M2347_1.02	AGL10	AT2G28810;	651	671	+	23.0113	2.96e-12	1.93e-08	AAAAAAAAAAAAAAAAAAAAA
M2347_1.02	AGL10	AT3G16940;	657	677	-	23.0113	2.96e-12	1.93e-08	AAAAAAAAAAAAAAAAAAAAA
M2347_1.02	AGL10	AT3G16940;	658	678	-	23.0113	2.96e-12	1.93e-08	AAAAAAAAAAAAAAAAAAAAA
M2347_1.02	AGL10	AT3G16940;	659	679	-	23.0113	2.96e-12	1.93e-08	AAAAAAAAAAAAAAAAAAAAA
M2347_1.02	AGL10	AT3G16940;	660	680	-	23.0113	2.96e-12	1.93e-08	AAAAAAAAAAAAAAAAAAAAA
M2347_1.02	AGL10	AT3G16940;	661	681	-	23.0113	2.96e-12	1.93e-08	AAAAAAAAAAAAAAAAAAAAA
M2347_1.02	AGL10	AT3G16940;	662	682	-	23.0113	2.96e-12	1.93e-08	AAAAAAAAAAAAAAAAAAAAA
M2347_1.02	AGL10	AT3G16940;	663	683	-	23.0113	2.96e-12	1.93e-08	AAAAAAAAAAAAAAAAAAAAA
M2347_1.02	AGL10	AT3G16940;	664	684	-	23.0113	2.96e-12	1.93e-08	AAAAAAAAAAAAAAAAAAAAA
M2347_1.02	AGL10	AT3G16940;	665	685	-	23.0113	2.96e-12	1.93e-08	AAAAAAAAAAAAAAAAAAAAA
M2347_1.02	AGL10	AT3G16940;	666	686	-	23.0113	2.96e-12	1.93e-08	AAAAAAAAAAAAAAAAAAAAA
M2347_1.02	AGL10	AT3G16940;	667	687	-	23.0113	2.96e-12	1.93e-08	AAAAAAAAAAAAAAAAAAAAA
M2347_1.02	AGL10	AT3G16940;	668	688	-	23.0113	2.96e-12	1.93e-08	AAAAAAAAAAAAAAAAAAAAA
C2C2gata	GATA16	AT1G54160;	2431	2457	+	34.8667	2.99e-12	4.62e-07	CATCATCATCATCATCATCATAATCTC
C2C2dof	At4g38000	AT3G16940;	657	684	+	28.0909	3e-12	2.99e-08	TTTTTTTTTTTTTTTTTTTTTTTTTTTT
C2C2dof	At4g38000	AT3G16940;	658	685	+	28.0909	3e-12	2.99e-08	TTTTTTTTTTTTTTTTTTTTTTTTTTTT
C2C2dof	At4g38000	AT3G16940;	659	686	+	28.0909	3e-12	2.99e-08	TTTTTTTTTTTTTTTTTTTTTTTTTTTT
C2C2dof	At4g38000	AT3G16940;	660	687	+	28.0909	3e-12	2.99e-08	TTTTTTTTTTTTTTTTTTTTTTTTTTTT
C2C2dof	At4g38000	AT3G16940;	661	688	+	28.0909	3e-12	2.99e-08	TTTTTTTTTTTTTTTTTTTTTTTTTTTT
C2C2dof	At4g38000	AT2G28810;	634	661	-	28.0909	3e-12	2.99e-08	TTTTTTTTTTTTTTTTTTTTTTTTTTTT
C2C2dof	At4g38000	AT2G28810;	635	662	-	28.0909	3e-12	2.99e-08	TTTTTTTTTTTTTTTTTTTTTTTTTTTT
C2C2dof	At4g38000	AT2G28810;	636	663	-	28.0909	3e-12	2.99e-08	TTTTTTTTTTTTTTTTTTTTTTTTTTTT
C2C2dof	At4g38000	AT2G28810;	637	664	-	28.0909	3e-12	2.99e-08	TTTTTTTTTTTTTTTTTTTTTTTTTTTT
C2C2dof	At4g38000	AT2G28810;	638	665	-	28.0909	3e-12	2.99e-08	TTTTTTTTTTTTTTTTTTTTTTTTTTTT
C2C2dof	At4g38000	AT2G28810;	639	666	-	28.0909	3e-12	2.99e-08	TTTTTTTTTTTTTTTTTTTTTTTTTTTT
C2C2dof	At4g38000	AT2G28810;	640	667	-	28.0909	3e-12	2.99e-08	TTTTTTTTTTTTTTTTTTTTTTTTTTTT
C2C2dof	At4g38000	AT2G28810;	641	668	-	28.0909	3e-12	2.99e-08	TTTTTTTTTTTTTTTTTTTTTTTTTTTT
C2C2dof	At4g38000	AT2G28810;	642	669	-	28.0909	3e-12	2.99e-08	TTTTTTTTTTTTTTTTTTTTTTTTTTTT
C2C2dof	At4g38000	AT2G28810;	643	670	-	28.0909	3e-12	2.99e-08	TTTTTTTTTTTTTTTTTTTTTTTTTTTT
C2C2dof	At4g38000	AT2G28810;	644	671	-	28.0909	3e-12	2.99e-08	TTTTTTTTTTTTTTTTTTTTTTTTTTTT
ABI3VP1	VRN1	AT3G16940;	652	680	+	34.7164	3.28e-12	1.51e-08	AATAGTTTTTTTTTTTTTTTTTTTTTTTT
REM	REM19	AT4G31550;	476	496	+	28.7612	3.53e-12	6.25e-07	TTGACAAAAAAAAAAAAAAAA
BBRBPC	BPC5	AT1G17920;	2338	2366	+	34.4756	3.57e-12	2e-08	CGAAGAAGGTGAGAGAGAGAGAGAGAGAA
BBRBPC	BPC6	AT2G27050;	2458	2478	+	34.5526	3.62e-12	1.93e-08	CTCTCTCTCTCTCTCTCTTTC
MA1402.1	BPC6	AT2G27050;	2458	2478	+	34.5526	3.62e-12	1.88e-08	CTCTCTCTCTCTCTCTCTTTC
C2C2gata	GATA16	AT1G54160;	2428	2454	+	34.1556	4.86e-12	4.62e-07	ATTCATCATCATCATCATCATCATAAT
ABI3VP1	VRN1	AT2G28810;	649	677	-	34.0149	4.95e-12	2.21e-08	ATCTGATTTTTTTTTTTTTTTTTTTTTTT
C2C2gata	ZML2	AT1G54160;	2431	2449	+	34.0571	5.43e-12	1.12e-06	CATCATCATCATCATCATC
C2C2gata	GATA15	AT1G54160;	2431	2449	+	32.831	5.43e-12	9.67e-07	CATCATCATCATCATCATC
BBRBPC	BPC1	AT2G27050;	2457	2480	-	33.4697	7.29e-12	4.1e-08	ATGAAAGAGAGAGAGAGAGAGAGA
MA1404.1	BPC1	AT2G27050;	2457	2480	-	33.4697	7.29e-12	4.07e-08	ATGAAAGAGAGAGAGAGAGAGAGA
C2C2dof	At4g38000	AT2G28810;	633	660	-	27.5152	7.66e-12	6.73e-08	TTTTTTTTTTTTTTTTTTTTTTTTTTTA
C2C2dof	At4g38000	AT3G16940;	662	689	+	27.5152	7.66e-12	6.73e-08	TTTTTTTTTTTTTTTTTTTTTTTTTTTA
C2C2dof	At4g38000	AT2G28810;	645	672	-	27.4848	8.03e-12	6.73e-08	ATTTTTTTTTTTTTTTTTTTTTTTTTTT
BBRBPC	BPC1	AT3G47600;	2671	2694	-	33.2273	8.68e-12	4.74e-08	GAGAGAGAGAGAGAGAGAGAGGTT
MA1404.1	BPC1	AT3G47600;	2671	2694	-	33.2273	8.68e-12	4.7e-08	GAGAGAGAGAGAGAGAGAGAGGTT
ABI3VP1	VRN1	AT2G28810;	650	678	-	32.9403	9.11e-12	3.88e-08	TATCTGATTTTTTTTTTTTTTTTTTTTTT
ABI3VP1	VRN1	AT4G29230;	392	420	-	32.9254	9.18e-12	3.88e-08	TATACTTTTTTTTTTTTTTTTTTTTGGAC
BBRBPC	BPC6	AT3G47600;	2672	2692	+	33.1842	9.21e-12	4.78e-08	ACCTCTCTCTCTCTCTCTCTC
MA1402.1	BPC6	AT3G47600;	2672	2692	+	33.1842	9.21e-12	4.66e-08	ACCTCTCTCTCTCTCTCTCTC
C2C2dof	At4g38000	AT3G16940;	669	696	+	27.3485	9.94e-12	7.92e-08	TTTTTTTTTTTTTTTTTTTTATTTTATT
BBRBPC	BPC1	AT3G47600;	2731	2754	-	32.7879	1.2e-11	6.36e-08	CAAAGAGAGAGAGAGAGAGAGAGA
MA1404.1	BPC1	AT3G47600;	2731	2754	-	32.7879	1.2e-11	6.31e-08	CAAAGAGAGAGAGAGAGAGAGAGA
ABI3VP1	VRN1	AT5G46880;	1798	1826	+	32.3582	1.25e-11	5.16e-08	TTGTTTCTTTTCTTTTTTTTTTTTTTGGA
ABI3VP1	VRN1	AT3G16940;	650	678	+	32.2836	1.31e-11	5.23e-08	TAAATAGTTTTTTTTTTTTTTTTTTTTTT
ABI3VP1	VRN1	AT3G16940;	665	693	+	32.194	1.37e-11	5.35e-08	TTTTTTTTTTTTTTTTTTTTTTTTATTTT
BBRBPC	BPC6	AT2G27050;	2452	2472	+	32.6053	1.5e-11	7.37e-08	GTCTCTCTCTCTCTCTCTCTC
BBRBPC	BPC6	AT1G54160;	2519	2539	+	32.6053	1.5e-11	7.37e-08	GTCTCTCTCTCTCTCTCTCTC
MA1402.1	BPC6	AT2G27050;	2452	2472	+	32.6053	1.5e-11	7.18e-08	GTCTCTCTCTCTCTCTCTCTC
MA1402.1	BPC6	AT1G54160;	2519	2539	+	32.6053	1.5e-11	7.18e-08	GTCTCTCTCTCTCTCTCTCTC
BBRBPC	BPC1	AT2G27050;	2449	2472	-	32.4394	1.57e-11	7.96e-08	GAGAGAGAGAGAGAGAGAGACAAG
MA1404.1	BPC1	AT2G27050;	2449	2472	-	32.4394	1.57e-11	7.9e-08	GAGAGAGAGAGAGAGAGAGACAAG
BBRBPC	BPC1	AT1G54160;	2518	2541	-	32.4242	1.59e-11	7.96e-08	AAGAGAGAGAGAGAGAGAGAGACC
MA1404.1	BPC1	AT1G54160;	2518	2541	-	32.4242	1.59e-11	7.9e-08	AAGAGAGAGAGAGAGAGAGAGACC
ABI3VP1	VRN1	AT2G28810;	651	679	-	31.8955	1.61e-11	6.13e-08	ATATCTGATTTTTTTTTTTTTTTTTTTTT
BBRBPC	BPC5	AT2G27050;	2448	2477	-	18.7632	2.04e-11	1.25e-07	AAAGAGAGAGAGAGAGAGAGAGAGACAAGA
MA1403.1	BPC5	AT2G27050;	2448	2477	-	18.7632	2.04e-11	1.24e-07	AAAGAGAGAGAGAGAGAGAGAGAGACAAGA
ND	FRS9	AT3G47600;	2672	2692	+	31.3939	2.08e-11	1.05e-07	ACCTCTCTCTCTCTCTCTCTC
BBRBPC	BPC6	AT2G27050;	2450	2470	+	32.1184	2.2e-11	1.05e-07	TTGTCTCTCTCTCTCTCTCTC
MA1402.1	BPC6	AT2G27050;	2450	2470	+	32.1184	2.2e-11	1.03e-07	TTGTCTCTCTCTCTCTCTCTC
ABI3VP1	VRN1	AT4G29230;	394	422	-	31.2687	2.25e-11	8.33e-08	GATATACTTTTTTTTTTTTTTTTTTTTGG
ND	FRS9	AT2G27050;	2452	2472	+	31.2727	2.42e-11	1.16e-07	GTCTCTCTCTCTCTCTCTCTC
ND	FRS9	AT1G54160;	2519	2539	+	31.2727	2.42e-11	1.16e-07	GTCTCTCTCTCTCTCTCTCTC
BBRBPC	BPC5	AT2G27050;	2454	2483	-	18.25	2.47e-11	1.47e-07	AAGATGAAAGAGAGAGAGAGAGAGAGAGAG
MA1403.1	BPC5	AT2G27050;	2454	2483	-	18.25	2.47e-11	1.45e-07	AAGATGAAAGAGAGAGAGAGAGAGAGAGAG
ABI3VP1	VRN1	AT4G29230;	393	421	-	30.9254	2.69e-11	9.73e-08	ATATACTTTTTTTTTTTTTTTTTTTTGGA
BBRBPC	BPC5	AT3G47600;	2670	2699	-	18.0132	2.71e-11	1.57e-07	AGAGAGAGAGAGAGAGAGAGAGAGAGGTTT
MA1403.1	BPC5	AT3G47600;	2670	2699	-	18.0132	2.71e-11	1.55e-07	AGAGAGAGAGAGAGAGAGAGAGAGAGGTTT
BBRBPC	BPC5	AT2G27050;	2444	2473	-	17.6579	3.09e-11	1.74e-07	AGAGAGAGAGAGAGAGAGAGACAAGAGGAA
MA1403.1	BPC5	AT2G27050;	2444	2473	-	17.6579	3.09e-11	1.72e-07	AGAGAGAGAGAGAGAGAGAGACAAGAGGAA
C2C2dof	AT1G69570	AT4G29230;	398	418	+	23.6818	3.15e-11	5.82e-06	AAAAAAAAAAAAAAAAAAGTA
REM	REM19	AT3G16940;	670	690	-	27.6716	3.74e-11	1.34e-06	ATAAAAAAAAAAAAAAAAAAA
C2C2gata	GATA15	AT1G54160;	2437	2455	+	29.8732	3.92e-11	3.49e-06	CATCATCATCATCATAATC
ABI3VP1	VRN1	AT5G46880;	1797	1825	+	30.0896	4.12e-11	1.46e-07	ATTGTTTCTTTTCTTTTTTTTTTTTTTGG
C2C2dof	At4g38000	AT3G16940;	656	683	+	26.3636	4.32e-11	3.13e-07	GTTTTTTTTTTTTTTTTTTTTTTTTTTT
C2C2dof	At4g38000	AT3G16940;	664	691	+	26.3636	4.32e-11	3.13e-07	TTTTTTTTTTTTTTTTTTTTTTTTTATT
BBRBPC	BPC1	AT1G54160;	2520	2543	-	30.9242	4.37e-11	2.13e-07	AGAAGAGAGAGAGAGAGAGAGAGA
MA1404.1	BPC1	AT1G54160;	2520	2543	-	30.9242	4.37e-11	2.12e-07	AGAAGAGAGAGAGAGAGAGAGAGA
ND	FRS9	AT1G17920;	2346	2366	-	30.4848	4.64e-11	2.17e-07	TTCTCTCTCTCTCTCTCTCAC
BBRBPC	BPC5	AT1G24260;	2884	2912	+	30.9024	4.79e-11	2.61e-07	AAAAAAGAAAGAAAGAAAGAAAGAAAGAG
BBRBPC	BPC5	AT2G27050;	2452	2480	-	30.8293	5.03e-11	2.64e-07	ATGAAAGAGAGAGAGAGAGAGAGAGAGAC
BBRBPC	BPC5	AT4G16780;	2860	2888	-	30.8049	5.12e-11	2.64e-07	AATATATAGAGAGGCAGAGAGAGAGAGAG
ABI3VP1	VRN1	AT3G16940;	667	695	+	29.6418	5.16e-11	1.76e-07	TTTTTTTTTTTTTTTTTTTTTTATTTTAT
ABI3VP1	VRN1	AT2G28810;	628	656	-	29.6269	5.2e-11	1.76e-07	TTTTTTTTTTTTTTTTTTTTTTTACTAGG
BBRBPC	BPC5	AT1G24260;	2887	2916	+	16.0658	5.32e-11	2.91e-07	AAAGAAAGAAAGAAAGAAAGAAAGAGAGAG
MA1403.1	BPC5	AT1G24260;	2887	2916	+	16.0658	5.32e-11	2.88e-07	AAAGAAAGAAAGAAAGAAAGAAAGAGAGAG
ABI3VP1	AT5G60130	AT3G16940;	989	1007	-	25.0758	5.36e-11	7.49e-06	AAGCAAAACATAAGCAAAA
ND	FRS9	AT4G16610;	2846	2866	+	30.2879	5.41e-11	2.46e-07	CTCTCATTCTCTCTCTCTCTC
BBRBPC	BPC6	AT4G16610;	2846	2866	+	30.8289	5.87e-11	2.74e-07	CTCTCATTCTCTCTCTCTCTC
MA1402.1	BPC6	AT4G16610;	2846	2866	+	30.8289	5.87e-11	2.66e-07	CTCTCATTCTCTCTCTCTCTC
M2347_1.02	AGL10	AT4G29230;	396	416	+	22.1469	5.88e-11	3.7e-07	AAAAAAAAAAAAAAAAAAAAG
BBRBPC	BPC5	AT2G27050;	2450	2478	-	30.5854	5.93e-11	2.98e-07	GAAAGAGAGAGAGAGAGAGAGAGAGACAA
C2C2dof	AT1G69570	AT4G29230;	396	422	-	25.9697	7.81e-11	1.36e-05	GATATACTTTTTTTTTTTTTTTTTTTT
MA1268.1	AT1G69570	AT4G29230;	396	422	-	25.9697	7.81e-11	1.34e-05	GATATACTTTTTTTTTTTTTTTTTTTT
ABI3VP1	VRN1	AT3G16940;	668	696	+	28.7463	8e-11	2.65e-07	TTTTTTTTTTTTTTTTTTTTTATTTTATT
BBRBPC	BPC5	AT3G47600;	2672	2700	-	30.0732	8.31e-11	4.07e-07	GAGAGAGAGAGAGAGAGAGAGAGAGAGGT
REM	REM19	AT3G16940;	671	691	-	27.3134	8.59e-11	1.34e-06	AATAAAAAAAAAAAAAAAAAA
BBRBPC	BPC6	AT1G17920;	2346	2366	-	30.2105	8.75e-11	3.97e-07	TTCTCTCTCTCTCTCTCTCAC
MA1402.1	BPC6	AT1G17920;	2346	2366	-	30.2105	8.75e-11	3.87e-07	TTCTCTCTCTCTCTCTCTCAC
M2347_1.02	AGL10	AT4G29230;	395	415	+	21.9492	9.37e-11	5.71e-07	CAAAAAAAAAAAAAAAAAAAA
C2C2gata	ZML2	AT1G54160;	2434	2452	+	29.8714	1.06e-10	8.91e-06	CATCATCATCATCATCATA
BBRBPC	BPC1	AT1G17920;	2346	2369	+	29.4697	1.1e-10	5.22e-07	GTGAGAGAGAGAGAGAGAGAAGTA
MA1404.1	BPC1	AT1G17920;	2346	2369	+	29.4697	1.1e-10	5.18e-07	GTGAGAGAGAGAGAGAGAGAAGTA
BBRBPC	BPC5	AT4G36920;	2816	2844	-	29.6463	1.1e-10	5.23e-07	AAAAAAAAAAGAGCTAAAGAGAGAGAGAG
ABI3VP1	VRN1	AT4G31550;	479	497	-	26.0694	1.11e-10	6.41e-06	CTTTTTTTTTTTTTTTTGT
ABI3VP1	VRN1	AT5G44210;	2632	2650	-	26.0694	1.11e-10	6.41e-06	CTTTTTTTTTTTTTTTTGT
ND	FRS9	AT4G29230;	2643	2663	+	29.4242	1.14e-10	5.04e-07	TTCTCTCTCTCTCTCTTTTTC
BBRBPC	BPC1	AT1G17920;	2340	2363	+	29.3788	1.16e-10	5.4e-07	AAGAAGGTGAGAGAGAGAGAGAGA
MA1404.1	BPC1	AT1G17920;	2340	2363	+	29.3788	1.16e-10	5.36e-07	AAGAAGGTGAGAGAGAGAGAGAGA
ND	FRS9	AT1G54160;	2523	2543	+	29.2879	1.27e-10	5.51e-07	CTCTCTCTCTCTCTCTCTTCT
C2C2gata	ZML2	AT1G54160;	2437	2455	+	29.6286	1.3e-10	8.91e-06	CATCATCATCATCATAATC
ABI3VP1	VRN1	AT2G24570;	335	363	-	27.6716	1.34e-10	4.32e-07	GAAGTTTTATTTTTTTTTGTTTTTTTGTT
C2C2dof	AT5G66940	AT1G24260;	2870	2898	-	24.6667	1.47e-10	2.34e-05	CTTTCTTTCTTTTTTTCTTTATATTTTTT
MA1267.1	AT5G66940	AT1G24260;	2870	2898	-	24.6667	1.47e-10	2.44e-05	CTTTCTTTCTTTTTTTCTTTATATTTTTT
ABI3VP1	VRN1	AT4G29230;	398	416	-	25.9861	1.5e-10	6.41e-06	CTTTTTTTTTTTTTTTTTT
C2C2gata	GATA15	AT1G54160;	2434	2452	+	28.7324	1.51e-10	8.96e-06	CATCATCATCATCATCATA
C2C2dof	AT1G69570	AT2G30590;	2071	2091	-	22.8485	1.58e-10	1.46e-05	AAAAAAGTAAAAGAAAAAGTG
BBRBPC	BPC1	AT3G47600;	2733	2756	-	28.8636	1.62e-10	7.35e-07	GCCAAAGAGAGAGAGAGAGAGAGA
MA1404.1	BPC1	AT3G47600;	2733	2756	-	28.8636	1.62e-10	7.29e-07	GCCAAAGAGAGAGAGAGAGAGAGA
BBRBPC	BPC5	AT1G24260;	2886	2914	+	28.9878	1.67e-10	7.76e-07	AAAAGAAAGAAAGAAAGAAAGAAAGAGAG
ABI3VP1	VRN1	AT3G16940;	649	677	+	27.1194	1.73e-10	5.47e-07	ATAAATAGTTTTTTTTTTTTTTTTTTTTT
BBRBPC	BPC5	AT1G54160;	2348	2377	+	11.8553	1.78e-10	9.45e-07	AGACAGAGGAAGAGAGAGAAAGATAGTGAA
MA1403.1	BPC5	AT1G54160;	2348	2377	+	11.8553	1.78e-10	9.35e-07	AGACAGAGGAAGAGAGAGAAAGATAGTGAA
ND	FRS9	AT2G27050;	2460	2480	+	28.8485	1.82e-10	7.72e-07	CTCTCTCTCTCTCTCTTTCAT
ABI3VP1	VRN1	AT4G29230;	395	423	-	26.9851	1.84e-10	5.7e-07	GGATATACTTTTTTTTTTTTTTTTTTTTG
ND	FRS9	AT2G27050;	2450	2470	+	28.803	1.89e-10	7.8e-07	TTGTCTCTCTCTCTCTCTCTC
ND	FRS9	AT1G17920;	2348	2368	-	28.7273	2.01e-10	8.12e-07	ACTTCTCTCTCTCTCTCTCTC
C2C2dof	OBP3	AT5G65510;	2704	2724	+	23.7576	2.12e-10	2.73e-05	TTTACTTTTTTTTTTTTCTCT
MA1274.1	OBP3	AT5G65510;	2704	2724	+	23.7576	2.12e-10	2.74e-05	TTTACTTTTTTTTTTTTCTCT
ABI3VP1	VRN1	AT1G07640;	266	284	+	25.8611	2.13e-10	6.41e-06	GTTTTTTTTTTTTTTTTGT
REM	REM19	AT2G28810;	630	650	+	26.6567	2.15e-10	1.34e-06	TAGTAAAAAAAAAAAAAAAAA
BBRBPC	BPC1	AT4G16780;	2857	2880	-	28.3182	2.27e-10	1.01e-06	GAGAGGCAGAGAGAGAGAGAGATT
MA1404.1	BPC1	AT4G16780;	2857	2880	-	28.3182	2.27e-10	9.98e-07	GAGAGGCAGAGAGAGAGAGAGATT
C2C2dof	At4g38000	AT2G28810;	646	673	-	25.0909	2.46e-10	1.7e-06	GATTTTTTTTTTTTTTTTTTTTTTTTTT
BBRBPC	BPC1	AT4G16610;	2845	2868	-	28.1818	2.47e-10	1.07e-06	ATGAGAGAGAGAGAGAATGAGAGA
MA1404.1	BPC1	AT4G16610;	2845	2868	-	28.1818	2.47e-10	1.06e-06	ATGAGAGAGAGAGAGAATGAGAGA
BBRBPC	BPC5	AT3G47600;	2730	2759	-	10.8289	2.51e-10	1.3e-06	ACAGCCAAAGAGAGAGAGAGAGAGAGAGAG
MA1403.1	BPC5	AT3G47600;	2730	2759	-	10.8289	2.51e-10	1.29e-06	ACAGCCAAAGAGAGAGAGAGAGAGAGAGAG
REM	REM19	AT4G29230;	390	410	+	26.5672	2.51e-10	1.34e-06	TTGTCCAAAAAAAAAAAAAAA
ND	FRS9	AT3G47600;	2734	2754	+	28.4394	2.54e-10	1e-06	CTCTCTCTCTCTCTCTCTTTG
BBRBPC	BPC5	AT2G27050;	2456	2485	-	10.7237	2.59e-10	1.31e-06	TGAAGATGAAAGAGAGAGAGAGAGAGAGAG
MA1403.1	BPC5	AT2G27050;	2456	2485	-	10.7237	2.59e-10	1.29e-06	TGAAGATGAAAGAGAGAGAGAGAGAGAGAG
BBRBPC	BPC1	AT1G24260;	2948	2971	+	28.0758	2.64e-10	1.11e-06	AAGAGAGAGAGAGAGATTGAGATA
MA1404.1	BPC1	AT1G24260;	2948	2971	+	28.0758	2.64e-10	1.1e-06	AAGAGAGAGAGAGAGATTGAGATA
REM	REM19	AT2G28810;	634	654	+	26.5373	2.66e-10	1.34e-06	AAAAAAAAAAAAAAAAAAAAA
REM	REM19	AT2G28810;	635	655	+	26.5373	2.66e-10	1.34e-06	AAAAAAAAAAAAAAAAAAAAA
REM	REM19	AT2G28810;	636	656	+	26.5373	2.66e-10	1.34e-06	AAAAAAAAAAAAAAAAAAAAA
REM	REM19	AT2G28810;	637	657	+	26.5373	2.66e-10	1.34e-06	AAAAAAAAAAAAAAAAAAAAA
REM	REM19	AT2G28810;	638	658	+	26.5373	2.66e-10	1.34e-06	AAAAAAAAAAAAAAAAAAAAA
REM	REM19	AT2G28810;	639	659	+	26.5373	2.66e-10	1.34e-06	AAAAAAAAAAAAAAAAAAAAA
REM	REM19	AT2G28810;	640	660	+	26.5373	2.66e-10	1.34e-06	AAAAAAAAAAAAAAAAAAAAA
REM	REM19	AT2G28810;	641	661	+	26.5373	2.66e-10	1.34e-06	AAAAAAAAAAAAAAAAAAAAA
REM	REM19	AT2G28810;	642	662	+	26.5373	2.66e-10	1.34e-06	AAAAAAAAAAAAAAAAAAAAA
REM	REM19	AT2G28810;	643	663	+	26.5373	2.66e-10	1.34e-06	AAAAAAAAAAAAAAAAAAAAA
REM	REM19	AT2G28810;	644	664	+	26.5373	2.66e-10	1.34e-06	AAAAAAAAAAAAAAAAAAAAA
REM	REM19	AT2G28810;	645	665	+	26.5373	2.66e-10	1.34e-06	AAAAAAAAAAAAAAAAAAAAA
REM	REM19	AT2G28810;	646	666	+	26.5373	2.66e-10	1.34e-06	AAAAAAAAAAAAAAAAAAAAA
REM	REM19	AT2G28810;	647	667	+	26.5373	2.66e-10	1.34e-06	AAAAAAAAAAAAAAAAAAAAA
REM	REM19	AT2G28810;	648	668	+	26.5373	2.66e-10	1.34e-06	AAAAAAAAAAAAAAAAAAAAA
REM	REM19	AT2G28810;	649	669	+	26.5373	2.66e-10	1.34e-06	AAAAAAAAAAAAAAAAAAAAA
REM	REM19	AT2G28810;	650	670	+	26.5373	2.66e-10	1.34e-06	AAAAAAAAAAAAAAAAAAAAA
REM	REM19	AT2G28810;	651	671	+	26.5373	2.66e-10	1.34e-06	AAAAAAAAAAAAAAAAAAAAA
REM	REM19	AT3G16940;	657	677	-	26.5373	2.66e-10	1.34e-06	AAAAAAAAAAAAAAAAAAAAA
REM	REM19	AT3G16940;	658	678	-	26.5373	2.66e-10	1.34e-06	AAAAAAAAAAAAAAAAAAAAA
REM	REM19	AT3G16940;	659	679	-	26.5373	2.66e-10	1.34e-06	AAAAAAAAAAAAAAAAAAAAA
REM	REM19	AT3G16940;	660	680	-	26.5373	2.66e-10	1.34e-06	AAAAAAAAAAAAAAAAAAAAA
REM	REM19	AT3G16940;	661	681	-	26.5373	2.66e-10	1.34e-06	AAAAAAAAAAAAAAAAAAAAA
REM	REM19	AT3G16940;	662	682	-	26.5373	2.66e-10	1.34e-06	AAAAAAAAAAAAAAAAAAAAA
REM	REM19	AT3G16940;	663	683	-	26.5373	2.66e-10	1.34e-06	AAAAAAAAAAAAAAAAAAAAA
REM	REM19	AT3G16940;	664	684	-	26.5373	2.66e-10	1.34e-06	AAAAAAAAAAAAAAAAAAAAA
REM	REM19	AT3G16940;	665	685	-	26.5373	2.66e-10	1.34e-06	AAAAAAAAAAAAAAAAAAAAA
REM	REM19	AT3G16940;	666	686	-	26.5373	2.66e-10	1.34e-06	AAAAAAAAAAAAAAAAAAAAA
REM	REM19	AT3G16940;	667	687	-	26.5373	2.66e-10	1.34e-06	AAAAAAAAAAAAAAAAAAAAA
REM	REM19	AT3G16940;	668	688	-	26.5373	2.66e-10	1.34e-06	AAAAAAAAAAAAAAAAAAAAA
REM	REM19	AT2G28810;	632	652	+	26.5224	2.73e-10	1.34e-06	GTAAAAAAAAAAAAAAAAAAA
M2347_1.02	AGL10	AT3G16940;	669	689	-	21.5028	2.74e-10	1.58e-06	TAAAAAAAAAAAAAAAAAAAA
M2347_1.02	AGL10	AT2G28810;	633	653	+	21.5028	2.74e-10	1.58e-06	TAAAAAAAAAAAAAAAAAAAA
ABI3VP1	VRN1	AT3G16940;	656	674	+	25.7778	2.94e-10	6.41e-06	GTTTTTTTTTTTTTTTTTT
ABI3VP1	VRN1	AT1G07640;	264	282	+	25.75	3.2e-10	6.41e-06	GAGTTTTTTTTTTTTTTTT
ABI3VP1	VRN1	AT4G21750;	1705	1723	+	25.75	3.2e-10	6.41e-06	GAGTTTTTTTTTTTTTTTT
REM	REM19	AT2G28810;	633	653	+	26.4328	3.21e-10	1.5e-06	TAAAAAAAAAAAAAAAAAAAA
REM	REM19	AT3G16940;	669	689	-	26.4328	3.21e-10	1.5e-06	TAAAAAAAAAAAAAAAAAAAA
BBRBPC	BPC5	AT2G27050;	2446	2475	-	9.89474	3.29e-10	1.62e-06	AGAGAGAGAGAGAGAGAGAGAGACAAGAGG
MA1403.1	BPC5	AT2G27050;	2446	2475	-	9.89474	3.29e-10	1.6e-06	AGAGAGAGAGAGAGAGAGAGAGACAAGAGG
C2C2dof	OBP3	AT4G29230;	400	420	-	23.4697	3.32e-10	2.73e-05	TATACTTTTTTTTTTTTTTTT
MA1274.1	OBP3	AT4G29230;	400	420	-	23.4697	3.32e-10	2.74e-05	TATACTTTTTTTTTTTTTTTT
C2C2dof	At4g38000	AT3G16940;	663	690	+	24.8485	3.35e-10	2.23e-06	TTTTTTTTTTTTTTTTTTTTTTTTTTAT
BBRBPC	BPC5	AT4G29230;	2624	2652	-	27.8415	3.37e-10	1.53e-06	AGAGAGAGAACAAGGAGAGAGAGAGAGAG
ABI3VP1	VRN1	AT2G28810;	653	681	-	25.5672	3.48e-10	1.06e-06	AAATATCTGATTTTTTTTTTTTTTTTTTT
ND	FRS9	AT4G16780;	2858	2878	+	27.9545	3.63e-10	1.4e-06	ATCTCTCTCTCTCTCTGCCTC
BBRBPC	BPC6	AT1G24260;	2948	2968	-	27.9605	3.64e-10	1.61e-06	CTCAATCTCTCTCTCTCTCTT
MA1402.1	BPC6	AT1G24260;	2948	2968	-	27.9605	3.64e-10	1.57e-06	CTCAATCTCTCTCTCTCTCTT
BBRBPC	BPC5	AT3G47600;	2732	2761	-	9.42105	3.7e-10	1.78e-06	ATACAGCCAAAGAGAGAGAGAGAGAGAGAG
MA1403.1	BPC5	AT3G47600;	2732	2761	-	9.42105	3.7e-10	1.76e-06	ATACAGCCAAAGAGAGAGAGAGAGAGAGAG
C2C2dof	At4g38000	AT3G16940;	655	682	+	24.7576	3.77e-10	2.4e-06	AGTTTTTTTTTTTTTTTTTTTTTTTTTT
M2347_1.02	AGL10	AT3G16940;	656	676	-	21.3729	3.79e-10	2.12e-06	AAAAAAAAAAAAAAAAAAAAC
BBRBPC	BPC5	AT1G24260;	2880	2908	+	27.5732	3.96e-10	1.76e-06	AAGAAAAAAAGAAAGAAAGAAAGAAAGAA
ABI3VP1	VRN1	AT3G16940;	648	676	+	25.1493	4.18e-10	1.21e-06	AATAAATAGTTTTTTTTTTTTTTTTTTTT
ABI3VP1	VRN1	AT2G28810;	652	680	-	25.1343	4.2e-10	1.21e-06	AATATCTGATTTTTTTTTTTTTTTTTTTT
ABI3VP1	VRN1	AT3G16940;	671	699	+	25.1343	4.2e-10	1.21e-06	TTTTTTTTTTTTTTTTTTATTTTATTTTT
BBRBPC	BPC1	AT1G54160;	2516	2539	-	27.303	4.22e-10	1.74e-06	GAGAGAGAGAGAGAGAGAGACCTT
MA1404.1	BPC1	AT1G54160;	2516	2539	-	27.303	4.22e-10	1.73e-06	GAGAGAGAGAGAGAGAGAGACCTT
M2347_1.02	AGL10	AT2G28810;	2272	2292	+	21.3164	4.29e-10	2.26e-06	AAAAAAAGAAAGAAAGAAAGA
M2347_1.02	AGL10	AT1G24260;	2883	2903	+	21.3164	4.29e-10	2.26e-06	AAAAAAAGAAAGAAAGAAAGA
BBRBPC	BPC6	AT3G47600;	2734	2754	+	27.6447	4.4e-10	1.9e-06	CTCTCTCTCTCTCTCTCTTTG
MA1402.1	BPC6	AT3G47600;	2734	2754	+	27.6447	4.4e-10	1.85e-06	CTCTCTCTCTCTCTCTCTTTG
ND	FRS9	AT1G54160;	2353	2373	-	27.6818	4.45e-10	1.68e-06	CTATCTTTCTCTCTCTTCCTC
C2C2dof	AT5G02460	AT4G31550;	176	194	+	19.5909	4.58e-10	8.12e-05	ATTTTACTTTTTGTCTTTT
BBRBPC	BPC6	AT1G17920;	2348	2368	-	27.5789	4.61e-10	1.9e-06	ACTTCTCTCTCTCTCTCTCTC
BBRBPC	BPC6	AT1G24260;	2946	2966	-	27.5789	4.61e-10	1.9e-06	CAATCTCTCTCTCTCTCTTTC
MA1402.1	BPC6	AT1G17920;	2348	2368	-	27.5789	4.61e-10	1.85e-06	ACTTCTCTCTCTCTCTCTCTC
MA1402.1	BPC6	AT1G24260;	2946	2966	-	27.5789	4.61e-10	1.85e-06	CAATCTCTCTCTCTCTCTTTC
C2C2dof	OBP4	AT4G31550;	176	194	-	19.8333	4.76e-10	8.39e-05	AAAAGACAAAAAGTAAAAT
BBRBPC	BPC1	AT1G24260;	2892	2915	+	27.0152	4.99e-10	2.01e-06	AAGAAAGAAAGAAAGAAAGAGAGA
MA1404.1	BPC1	AT1G24260;	2892	2915	+	27.0152	4.99e-10	2e-06	AAGAAAGAAAGAAAGAAAGAGAGA
C2C2dof	At4g38000	AT3G16940;	654	681	+	24.5303	5.01e-10	2.96e-06	TAGTTTTTTTTTTTTTTTTTTTTTTTTT
C2C2dof	At4g38000	AT3G05690;	2255	2282	-	24.5303	5.01e-10	2.96e-06	GTTTTTTTTTTTAATTTTCTACTTTATT
ABI3VP1	VRN1	AT3G16940;	669	697	+	24.7015	5.07e-10	1.43e-06	TTTTTTTTTTTTTTTTTTTTATTTTATTT
ABI3VP1	VRN1	AT4G31550;	481	499	-	25.4028	5.18e-10	6.41e-06	CTCTTTTTTTTTTTTTTTT
C2C2dof	At4g38000	AT1G24260;	2876	2903	-	24.5	5.21e-10	2.96e-06	TCTTTCTTTCTTTCTTTTTTTCTTTATA
ABI3VP1	VRN1	AT1G63650;	988	1016	+	24.6269	5.24e-10	1.45e-06	TATTTAGTTTGTTTTTTTGTTTTTTTGTT
ND	FRS9	AT1G17920;	2344	2364	-	27.4697	5.24e-10	1.94e-06	CTCTCTCTCTCTCTCTCACCT
BBRBPC	BPC5	AT1G17920;	2343	2372	+	7.92105	5.29e-10	2.49e-06	AAGGTGAGAGAGAGAGAGAGAGAAGTACAT
MA1403.1	BPC5	AT1G17920;	2343	2372	+	7.92105	5.29e-10	2.46e-06	AAGGTGAGAGAGAGAGAGAGAGAAGTACAT
BBRBPC	BPC5	AT3G47600;	2732	2760	-	27.061	5.35e-10	2.28e-06	TACAGCCAAAGAGAGAGAGAGAGAGAGAG
BBRBPC	BPC5	AT4G36920;	2814	2842	-	27.061	5.35e-10	2.28e-06	AAAAAAAAGAGCTAAAGAGAGAGAGAGAA
BBRBPC	BPC5	AT2G30590;	2430	2459	-	7.76316	5.5e-10	2.53e-06	AAAGAGAGGAAAAAAAGGAGAGAGAGAGAA
MA1403.1	BPC5	AT2G30590;	2430	2459	-	7.76316	5.5e-10	2.5e-06	AAAGAGAGGAAAAAAAGGAGAGAGAGAGAA
ABI3VP1	VRN1	AT2G28810;	630	658	-	24.4925	5.55e-10	1.5e-06	TTTTTTTTTTTTTTTTTTTTTTTTTACTA
ND	FRS9	AT1G24260;	2948	2968	-	27.3788	5.56e-10	1.98e-06	CTCAATCTCTCTCTCTCTCTT
ABI3VP1	VRN1	AT1G63650;	996	1024	+	24.4627	5.62e-10	1.5e-06	TTGTTTTTTTGTTTTTTTGTTTTTTGTCC
ND	FRS9	AT1G17920;	2342	2362	-	27.3636	5.64e-10	1.98e-06	CTCTCTCTCTCTCTCACCTTC
ND	FRS9	AT4G16780;	2860	2880	+	27.3485	5.68e-10	1.98e-06	CTCTCTCTCTCTCTGCCTCTC
M2347_1.02	AGL10	AT5G46880;	1493	1513	+	21.1864	5.71e-10	2.93e-06	CAAAAGAAAAAAAAAGAAAAA
ABI3VP1	VRN1	AT2G28810;	629	657	-	24.3881	5.8e-10	1.52e-06	TTTTTTTTTTTTTTTTTTTTTTTTACTAG
ND	FRS9	AT1G24260;	2944	2964	-	27.3182	5.82e-10	1.99e-06	ATCTCTCTCTCTCTCTTTCCT
ABI3VP1	VRN1	AT1G63650;	995	1023	+	24.3284	5.95e-10	1.53e-06	TTTGTTTTTTTGTTTTTTTGTTTTTTGTC
BBRBPC	BPC5	AT3G47600;	2734	2762	-	26.878	5.96e-10	2.48e-06	TATACAGCCAAAGAGAGAGAGAGAGAGAG
C2C2dof	At4g38000	AT1G24260;	2884	2911	-	24.3485	6.28e-10	3.45e-06	TCTTTCTTTCTTTCTTTCTTTCTTTTTT
BBRBPC	BPC5	AT1G54160;	2517	2546	-	7.17105	6.45e-10	2.9e-06	ACAAGAAGAGAGAGAGAGAGAGAGAGACCT
MA1403.1	BPC5	AT1G54160;	2517	2546	-	7.17105	6.45e-10	2.87e-06	ACAAGAAGAGAGAGAGAGAGAGAGAGACCT
BBRBPC	BPC6	AT3G05690;	2370	2390	+	27.0132	6.46e-10	2.61e-06	TTCTCTTTCTCTCTCTCCCTA
MA1402.1	BPC6	AT3G05690;	2370	2390	+	27.0132	6.46e-10	2.54e-06	TTCTCTTTCTCTCTCTCCCTA
BBRBPC	BPC1	AT3G47600;	2669	2692	-	26.5606	6.48e-10	2.56e-06	GAGAGAGAGAGAGAGAGAGGTTTA
MA1404.1	BPC1	AT3G47600;	2669	2692	-	26.5606	6.48e-10	2.54e-06	GAGAGAGAGAGAGAGAGAGGTTTA
M2347_1.02	AGL10	AT1G24260;	2885	2905	+	21.1186	6.61e-10	3.31e-06	AAAAAGAAAGAAAGAAAGAAA
ABI3VP1	VRN1	AT3G16940;	670	698	+	24.0597	6.67e-10	1.69e-06	TTTTTTTTTTTTTTTTTTTATTTTATTTT
ND	FRS9	AT1G75710;	911	931	+	27.1364	6.68e-10	2.24e-06	TTCTCTTTCTCTCTCTCTGTC
ND	FRS9	AT3G05690;	2370	2390	+	27.0606	7.05e-10	2.32e-06	TTCTCTTTCTCTCTCTCCCTA
M2347_1.02	AGL10	AT5G46880;	1803	1823	-	21.0847	7.06e-10	3.45e-06	AAAAAAAAAAAAAAGAAAAGA
BBRBPC	BPC1	AT1G17920;	2348	2371	+	26.3636	7.26e-10	2.81e-06	GAGAGAGAGAGAGAGAGAAGTACA
MA1404.1	BPC1	AT1G17920;	2348	2371	+	26.3636	7.26e-10	2.79e-06	GAGAGAGAGAGAGAGAGAAGTACA
C2C2dof	At4g38000	AT2G28810;	632	659	-	24.2273	7.29e-10	3.87e-06	TTTTTTTTTTTTTTTTTTTTTTTTTTAC
ABI3VP1	VRN1	AT2G28810;	655	673	-	25.2083	7.47e-10	6.41e-06	GATTTTTTTTTTTTTTTTT
REM	REM19	AT5G46880;	1809	1829	-	25.6866	7.56e-10	3.38e-06	TTGTCCAAAAAAAAAAAAAAG
REM	REM19	AT3G16940;	656	676	-	25.6716	7.69e-10	3.38e-06	AAAAAAAAAAAAAAAAAAAAC
BBRBPC	BPC5	AT4G29230;	2643	2671	-	26.4268	7.73e-10	3.15e-06	CAAATCAGGAAAAAGAGAGAGAGAGAGAA
ND	FRS9	AT1G24260;	2946	2966	-	26.9242	7.76e-10	2.51e-06	CAATCTCTCTCTCTCTCTTTC
REM	REM19	AT4G29230;	396	416	+	25.6567	7.81e-10	3.38e-06	AAAAAAAAAAAAAAAAAAAAG
BBRBPC	BPC1	AT1G17920;	2348	2362	-	26.6667	7.85e-10	3.5e-06	CTCTCTCTCTCTCTC
BBRBPC	BPC1	AT1G17920;	2350	2364	-	26.6667	7.85e-10	3.5e-06	CTCTCTCTCTCTCTC
BBRBPC	BPC1	AT2G27050;	2454	2468	+	26.6667	7.85e-10	3.5e-06	CTCTCTCTCTCTCTC
BBRBPC	BPC1	AT2G27050;	2456	2470	+	26.6667	7.85e-10	3.5e-06	CTCTCTCTCTCTCTC
BBRBPC	BPC1	AT2G27050;	2458	2472	+	26.6667	7.85e-10	3.5e-06	CTCTCTCTCTCTCTC
BBRBPC	BPC1	AT2G27050;	2460	2474	+	26.6667	7.85e-10	3.5e-06	CTCTCTCTCTCTCTC
BBRBPC	BPC1	AT1G54160;	2521	2535	+	26.6667	7.85e-10	3.5e-06	CTCTCTCTCTCTCTC
BBRBPC	BPC1	AT1G54160;	2523	2537	+	26.6667	7.85e-10	3.5e-06	CTCTCTCTCTCTCTC
BBRBPC	BPC1	AT1G54160;	2525	2539	+	26.6667	7.85e-10	3.5e-06	CTCTCTCTCTCTCTC
BBRBPC	BPC1	AT3G47600;	2523	2537	-	26.6667	7.85e-10	3.5e-06	CTCTCTCTCTCTCTC
BBRBPC	BPC1	AT4G29230;	2624	2638	+	26.6667	7.85e-10	3.5e-06	CTCTCTCTCTCTCTC
BBRBPC	BPC1	AT3G47600;	2674	2688	+	26.6667	7.85e-10	3.5e-06	CTCTCTCTCTCTCTC
BBRBPC	BPC1	AT3G47600;	2676	2690	+	26.6667	7.85e-10	3.5e-06	CTCTCTCTCTCTCTC
BBRBPC	BPC1	AT3G47600;	2678	2692	+	26.6667	7.85e-10	3.5e-06	CTCTCTCTCTCTCTC
BBRBPC	BPC1	AT3G47600;	2680	2694	+	26.6667	7.85e-10	3.5e-06	CTCTCTCTCTCTCTC
BBRBPC	BPC1	AT3G47600;	2682	2696	+	26.6667	7.85e-10	3.5e-06	CTCTCTCTCTCTCTC
BBRBPC	BPC1	AT3G47600;	2684	2698	+	26.6667	7.85e-10	3.5e-06	CTCTCTCTCTCTCTC
BBRBPC	BPC1	AT3G47600;	2686	2700	+	26.6667	7.85e-10	3.5e-06	CTCTCTCTCTCTCTC
BBRBPC	BPC1	AT3G47600;	2688	2702	+	26.6667	7.85e-10	3.5e-06	CTCTCTCTCTCTCTC
BBRBPC	BPC1	AT3G47600;	2690	2704	+	26.6667	7.85e-10	3.5e-06	CTCTCTCTCTCTCTC
BBRBPC	BPC1	AT3G47600;	2692	2706	+	26.6667	7.85e-10	3.5e-06	CTCTCTCTCTCTCTC
BBRBPC	BPC1	AT3G47600;	2694	2708	+	26.6667	7.85e-10	3.5e-06	CTCTCTCTCTCTCTC
BBRBPC	BPC1	AT3G47600;	2696	2710	+	26.6667	7.85e-10	3.5e-06	CTCTCTCTCTCTCTC
BBRBPC	BPC1	AT3G47600;	2698	2712	+	26.6667	7.85e-10	3.5e-06	CTCTCTCTCTCTCTC
BBRBPC	BPC1	AT3G47600;	2700	2714	+	26.6667	7.85e-10	3.5e-06	CTCTCTCTCTCTCTC
BBRBPC	BPC1	AT3G47600;	2702	2716	+	26.6667	7.85e-10	3.5e-06	CTCTCTCTCTCTCTC
BBRBPC	BPC1	AT3G47600;	2704	2718	+	26.6667	7.85e-10	3.5e-06	CTCTCTCTCTCTCTC
BBRBPC	BPC1	AT3G47600;	2706	2720	+	26.6667	7.85e-10	3.5e-06	CTCTCTCTCTCTCTC
BBRBPC	BPC1	AT3G47600;	2708	2722	+	26.6667	7.85e-10	3.5e-06	CTCTCTCTCTCTCTC
BBRBPC	BPC1	AT3G47600;	2710	2724	+	26.6667	7.85e-10	3.5e-06	CTCTCTCTCTCTCTC
BBRBPC	BPC1	AT3G47600;	2712	2726	+	26.6667	7.85e-10	3.5e-06	CTCTCTCTCTCTCTC
BBRBPC	BPC1	AT3G47600;	2714	2728	+	26.6667	7.85e-10	3.5e-06	CTCTCTCTCTCTCTC
BBRBPC	BPC1	AT3G47600;	2716	2730	+	26.6667	7.85e-10	3.5e-06	CTCTCTCTCTCTCTC
BBRBPC	BPC1	AT3G47600;	2718	2732	+	26.6667	7.85e-10	3.5e-06	CTCTCTCTCTCTCTC
BBRBPC	BPC1	AT3G47600;	2720	2734	+	26.6667	7.85e-10	3.5e-06	CTCTCTCTCTCTCTC
BBRBPC	BPC1	AT3G47600;	2722	2736	+	26.6667	7.85e-10	3.5e-06	CTCTCTCTCTCTCTC
BBRBPC	BPC1	AT3G47600;	2724	2738	+	26.6667	7.85e-10	3.5e-06	CTCTCTCTCTCTCTC
BBRBPC	BPC1	AT3G47600;	2726	2740	+	26.6667	7.85e-10	3.5e-06	CTCTCTCTCTCTCTC
BBRBPC	BPC1	AT3G47600;	2728	2742	+	26.6667	7.85e-10	3.5e-06	CTCTCTCTCTCTCTC
BBRBPC	BPC1	AT3G47600;	2730	2744	+	26.6667	7.85e-10	3.5e-06	CTCTCTCTCTCTCTC
BBRBPC	BPC1	AT3G47600;	2732	2746	+	26.6667	7.85e-10	3.5e-06	CTCTCTCTCTCTCTC
BBRBPC	BPC1	AT3G47600;	2734	2748	+	26.6667	7.85e-10	3.5e-06	CTCTCTCTCTCTCTC
BBRBPC	BPC1	AT3G47600;	2736	2750	+	26.6667	7.85e-10	3.5e-06	CTCTCTCTCTCTCTC
M2347_1.02	AGL10	AT4G31550;	480	500	+	21.0226	8.02e-10	3.82e-06	CAAAAAAAAAAAAAAAAGAGA
ABI3VP1	VRN1	AT2G28810;	654	672	-	25.1806	8.13e-10	6.41e-06	ATTTTTTTTTTTTTTTTTT
REM	REM19	AT3G16940;	672	692	-	25.6269	8.18e-10	3.45e-06	AAATAAAAAAAAAAAAAAAAA
C2C2dof	At4g38000	AT3G16940;	675	702	+	24.0909	8.6e-10	4.42e-06	TTTTTTTTTTTTTTATTTTATTTTTATA
C2H2	AtIDD11	AT4G31550;	2235	2255	-	22.0606	8.66e-10	0.000173	ACTTCTTTTTTGTCTTTTTCT
M2347_1.02	AGL10	AT3G16940;	670	690	-	20.9774	8.8e-10	4.09e-06	ATAAAAAAAAAAAAAAAAAAA
ABI3VP1	VRN1	AT4G21750;	1707	1735	+	23.3582	8.95e-10	2.23e-06	GTTTTTTTTTTTTTTTTCTGTTTTTGTCA
BBRBPC	BPC1	AT1G17920;	2344	2367	+	25.9394	9.29e-10	3.48e-06	AGGTGAGAGAGAGAGAGAGAGAAG
MA1404.1	BPC1	AT1G17920;	2344	2367	+	25.9394	9.29e-10	3.45e-06	AGGTGAGAGAGAGAGAGAGAGAAG
BBRBPC	BPC1	AT1G24260;	2946	2969	+	25.9242	9.37e-10	3.48e-06	GAAAGAGAGAGAGAGAGATTGAGA
MA1404.1	BPC1	AT1G24260;	2946	2969	+	25.9242	9.37e-10	3.45e-06	GAAAGAGAGAGAGAGAGATTGAGA
BBRBPC	BPC5	AT4G16780;	2858	2887	-	5.93421	9.47e-10	4.17e-06	ATATATAGAGAGGCAGAGAGAGAGAGAGAT
MA1403.1	BPC5	AT4G16780;	2858	2887	-	5.93421	9.47e-10	4.12e-06	ATATATAGAGAGGCAGAGAGAGAGAGAGAT
M2347_1.02	AGL10	AT2G28810;	2270	2290	+	20.9379	9.52e-10	4.23e-06	AGAAAAAAAGAAAGAAAGAAA
M2347_1.02	AGL10	AT1G24260;	2881	2901	+	20.9379	9.52e-10	4.23e-06	AGAAAAAAAGAAAGAAAGAAA
C2C2dof	AT1G69570	AT5G46880;	1798	1824	+	24	9.74e-10	8.51e-05	TTGTTTCTTTTCTTTTTTTTTTTTTTG
MA1268.1	AT1G69570	AT5G46880;	1798	1824	+	24	9.74e-10	8.36e-05	TTGTTTCTTTTCTTTTTTTTTTTTTTG
BBRBPC	BPC5	AT4G16780;	2852	2881	-	5.84211	9.75e-10	4.2e-06	AGAGAGGCAGAGAGAGAGAGAGATTTTGCA
MA1403.1	BPC5	AT4G16780;	2852	2881	-	5.84211	9.75e-10	4.15e-06	AGAGAGGCAGAGAGAGAGAGAGATTTTGCA
ABI3VP1	VRN1	AT5G44210;	2187	2205	-	25.0139	9.76e-10	6.41e-06	TTGTTTTTTTTTTTTTTTG
C2C2dof	At4g38000	AT3G16940;	674	701	+	23.9848	9.78e-10	4.87e-06	TTTTTTTTTTTTTTTATTTTATTTTTAT
BBRBPC	BPC1	AT1G07640;	2021	2044	+	25.8333	9.87e-10	3.59e-06	GTGAGAGAAAGAGGAAGAGAGGGA
MA1404.1	BPC1	AT1G07640;	2021	2044	+	25.8333	9.87e-10	3.56e-06	GTGAGAGAAAGAGGAAGAGAGGGA
REM	REM19	AT5G44210;	2183	2203	+	25.4925	9.89e-10	4.08e-06	TATTCAAAAAAAAAAAAAAAC
BBRBPC	BPC6	AT4G16780;	2858	2878	+	26.2632	9.96e-10	3.93e-06	ATCTCTCTCTCTCTCTGCCTC
MA1402.1	BPC6	AT4G16780;	2858	2878	+	26.2632	9.96e-10	3.83e-06	ATCTCTCTCTCTCTCTGCCTC
M2347_1.02	AGL10	AT5G46880;	1495	1515	+	20.8983	1.02e-09	4.42e-06	AAAGAAAAAAAAAGAAAAAAA
BBRBPC	BPC1	AT1G54160;	2524	2547	-	25.7576	1.03e-09	3.68e-06	AACAAGAAGAGAGAGAGAGAGAGA
MA1404.1	BPC1	AT1G54160;	2524	2547	-	25.7576	1.03e-09	3.65e-06	AACAAGAAGAGAGAGAGAGAGAGA
REM	REM19	AT2G28810;	652	672	+	25.4179	1.09e-09	4.4e-06	AAAAAAAAAAAAAAAAAAAAT
ABI3VP1	VRN1	AT4G21750;	1700	1728	+	22.7612	1.15e-09	2.81e-06	TTAATGAGTTTTTTTTTTTTTTTTCTGTT
C2C2dof	Adof1	AT5G65510;	2700	2720	-	20.1515	1.16e-09	0.000216	AAAAAAAAAAAAGTAAATGAT
BBRBPC	BPC6	AT4G29230;	2643	2663	+	25.9342	1.19e-09	4.6e-06	TTCTCTCTCTCTCTCTTTTTC
MA1402.1	BPC6	AT4G29230;	2643	2663	+	25.9342	1.19e-09	4.48e-06	TTCTCTCTCTCTCTCTTTTTC
MA0558.1	FLC	AT3G54340;	2855	2875	-	22.6143	1.21e-09	0.000224	AGTTACTAAAAATGGAAAGTA
C2C2dof	AT5G66940	AT4G29230;	1718	1746	+	23.1818	1.21e-09	9.68e-05	CTCTTCATCTTTTTTACTTTTTTTGTTTT
MA1267.1	AT5G66940	AT4G29230;	1718	1746	+	23.1818	1.21e-09	0.000101	CTCTTCATCTTTTTTACTTTTTTTGTTTT
C2C2dof	At4g38000	AT2G28810;	631	658	-	23.7879	1.24e-09	5.97e-06	TTTTTTTTTTTTTTTTTTTTTTTTTACT
BBRBPC	BPC1	AT2G27050;	2445	2468	-	25.3788	1.28e-09	4.47e-06	GAGAGAGAGAGAGAGACAAGAGGA
MA1404.1	BPC1	AT2G27050;	2445	2468	-	25.3788	1.28e-09	4.44e-06	GAGAGAGAGAGAGAGACAAGAGGA
REM	REM19	AT5G44210;	2185	2205	+	25.2836	1.29e-09	5.09e-06	TTCAAAAAAAAAAAAAAACAA
M2351_1.02	FLM	AT3G54340;	2855	2875	+	21.2303	1.32e-09	0.000212	TACTTTCCATTTTTAGTAACT
BBRBPC	BPC1	AT1G54160;	2522	2545	-	25.2576	1.37e-09	4.69e-06	CAAGAAGAGAGAGAGAGAGAGAGA
MA1404.1	BPC1	AT1G54160;	2522	2545	-	25.2576	1.37e-09	4.66e-06	CAAGAAGAGAGAGAGAGAGAGAGA
BBRBPC	BPC5	AT4G16780;	2860	2889	-	4.72368	1.38e-09	5.8e-06	TAATATATAGAGAGGCAGAGAGAGAGAGAG
MA1403.1	BPC5	AT4G16780;	2860	2889	-	4.72368	1.38e-09	5.74e-06	TAATATATAGAGAGGCAGAGAGAGAGAGAG
M2347_1.02	AGL10	AT1G24260;	439	459	-	20.7345	1.39e-09	5.64e-06	AGAAAGAAAGAAAGAAAGAAA
M2347_1.02	AGL10	AT1G24260;	443	463	-	20.7345	1.39e-09	5.64e-06	AGAAAGAAAGAAAGAAAGAAA
M2347_1.02	AGL10	AT1G24260;	2889	2909	+	20.7345	1.39e-09	5.64e-06	AGAAAGAAAGAAAGAAAGAAA
C2C2gata	ZML1	AT1G54160;	2430	2444	+	28.2121	1.42e-09	8.17e-05	TCATCATCATCATCA
C2C2gata	ZML1	AT1G54160;	2433	2447	+	28.2121	1.42e-09	8.17e-05	TCATCATCATCATCA
C2C2gata	ZML1	AT1G54160;	2436	2450	+	28.2121	1.42e-09	8.17e-05	TCATCATCATCATCA
C2C2dof	Adof1	AT2G30590;	2076	2096	-	20.6515	1.51e-09	0.00026	AAACAAAAAAAGTAAAAGAAA
MA1277.1	Adof1	AT2G30590;	2076	2096	-	20.6515	1.51e-09	0.000254	AAACAAAAAAAGTAAAAGAAA
ABI3VP1	VRN1	AT3G16940;	674	702	+	22.0746	1.51e-09	3.65e-06	TTTTTTTTTTTTTTTATTTTATTTTTATA
M4266_1.02	TBP2	AT3G47600;	2892	2912	-	19.8908	1.52e-09	0.000214	GATCAGATATATATATTGGTG
M2191_1.02	TBP2	AT3G47600;	2892	2912	-	19.9138	1.54e-09	0.000211	GATCAGATATATATATTGGTG
ABI3VP1	VRN1	AT4G29230;	396	414	-	24.6528	1.54e-09	6.41e-06	TTTTTTTTTTTTTTTTTTT
ABI3VP1	VRN1	AT4G29230;	397	415	-	24.6528	1.54e-09	6.41e-06	TTTTTTTTTTTTTTTTTTT
ABI3VP1	VRN1	AT2G28810;	634	652	-	24.6528	1.54e-09	6.41e-06	TTTTTTTTTTTTTTTTTTT
ABI3VP1	VRN1	AT2G28810;	635	653	-	24.6528	1.54e-09	6.41e-06	TTTTTTTTTTTTTTTTTTT
ABI3VP1	VRN1	AT2G28810;	636	654	-	24.6528	1.54e-09	6.41e-06	TTTTTTTTTTTTTTTTTTT
ABI3VP1	VRN1	AT2G28810;	637	655	-	24.6528	1.54e-09	6.41e-06	TTTTTTTTTTTTTTTTTTT
ABI3VP1	VRN1	AT2G28810;	638	656	-	24.6528	1.54e-09	6.41e-06	TTTTTTTTTTTTTTTTTTT
ABI3VP1	VRN1	AT2G28810;	639	657	-	24.6528	1.54e-09	6.41e-06	TTTTTTTTTTTTTTTTTTT
ABI3VP1	VRN1	AT3G16940;	657	675	+	24.6528	1.54e-09	6.41e-06	TTTTTTTTTTTTTTTTTTT
ABI3VP1	VRN1	AT3G16940;	658	676	+	24.6528	1.54e-09	6.41e-06	TTTTTTTTTTTTTTTTTTT
ABI3VP1	VRN1	AT2G28810;	640	658	-	24.6528	1.54e-09	6.41e-06	TTTTTTTTTTTTTTTTTTT
ABI3VP1	VRN1	AT3G16940;	659	677	+	24.6528	1.54e-09	6.41e-06	TTTTTTTTTTTTTTTTTTT
ABI3VP1	VRN1	AT2G28810;	641	659	-	24.6528	1.54e-09	6.41e-06	TTTTTTTTTTTTTTTTTTT
ABI3VP1	VRN1	AT3G16940;	660	678	+	24.6528	1.54e-09	6.41e-06	TTTTTTTTTTTTTTTTTTT
ABI3VP1	VRN1	AT2G28810;	642	660	-	24.6528	1.54e-09	6.41e-06	TTTTTTTTTTTTTTTTTTT
ABI3VP1	VRN1	AT3G16940;	661	679	+	24.6528	1.54e-09	6.41e-06	TTTTTTTTTTTTTTTTTTT
ABI3VP1	VRN1	AT2G28810;	643	661	-	24.6528	1.54e-09	6.41e-06	TTTTTTTTTTTTTTTTTTT
ABI3VP1	VRN1	AT3G16940;	662	680	+	24.6528	1.54e-09	6.41e-06	TTTTTTTTTTTTTTTTTTT
ABI3VP1	VRN1	AT2G28810;	644	662	-	24.6528	1.54e-09	6.41e-06	TTTTTTTTTTTTTTTTTTT
ABI3VP1	VRN1	AT2G28810;	645	663	-	24.6528	1.54e-09	6.41e-06	TTTTTTTTTTTTTTTTTTT
ABI3VP1	VRN1	AT3G16940;	663	681	+	24.6528	1.54e-09	6.41e-06	TTTTTTTTTTTTTTTTTTT
ABI3VP1	VRN1	AT2G28810;	646	664	-	24.6528	1.54e-09	6.41e-06	TTTTTTTTTTTTTTTTTTT
ABI3VP1	VRN1	AT3G16940;	664	682	+	24.6528	1.54e-09	6.41e-06	TTTTTTTTTTTTTTTTTTT
ABI3VP1	VRN1	AT3G16940;	665	683	+	24.6528	1.54e-09	6.41e-06	TTTTTTTTTTTTTTTTTTT
ABI3VP1	VRN1	AT2G28810;	647	665	-	24.6528	1.54e-09	6.41e-06	TTTTTTTTTTTTTTTTTTT
ABI3VP1	VRN1	AT2G28810;	648	666	-	24.6528	1.54e-09	6.41e-06	TTTTTTTTTTTTTTTTTTT
ABI3VP1	VRN1	AT3G16940;	666	684	+	24.6528	1.54e-09	6.41e-06	TTTTTTTTTTTTTTTTTTT
ABI3VP1	VRN1	AT3G16940;	667	685	+	24.6528	1.54e-09	6.41e-06	TTTTTTTTTTTTTTTTTTT
ABI3VP1	VRN1	AT2G28810;	649	667	-	24.6528	1.54e-09	6.41e-06	TTTTTTTTTTTTTTTTTTT
ABI3VP1	VRN1	AT3G16940;	668	686	+	24.6528	1.54e-09	6.41e-06	TTTTTTTTTTTTTTTTTTT
ABI3VP1	VRN1	AT2G28810;	650	668	-	24.6528	1.54e-09	6.41e-06	TTTTTTTTTTTTTTTTTTT
ABI3VP1	VRN1	AT2G28810;	651	669	-	24.6528	1.54e-09	6.41e-06	TTTTTTTTTTTTTTTTTTT
ABI3VP1	VRN1	AT3G16940;	669	687	+	24.6528	1.54e-09	6.41e-06	TTTTTTTTTTTTTTTTTTT
ABI3VP1	VRN1	AT2G28810;	652	670	-	24.6528	1.54e-09	6.41e-06	TTTTTTTTTTTTTTTTTTT
ABI3VP1	VRN1	AT3G16940;	670	688	+	24.6528	1.54e-09	6.41e-06	TTTTTTTTTTTTTTTTTTT
ABI3VP1	VRN1	AT2G28810;	653	671	-	24.6528	1.54e-09	6.41e-06	TTTTTTTTTTTTTTTTTTT
BBRBPC	BPC1	AT1G54160;	2349	2372	+	24.9242	1.65e-09	5.55e-06	GACAGAGGAAGAGAGAGAAAGATA
MA1404.1	BPC1	AT1G54160;	2349	2372	+	24.9242	1.65e-09	5.51e-06	GACAGAGGAAGAGAGAGAAAGATA
ABI3VP1	VRN1	AT3G16940;	654	672	+	24.625	1.66e-09	6.75e-06	TAGTTTTTTTTTTTTTTTT
ABI3VP1	VRN1	AT4G29230;	391	419	-	21.8358	1.67e-09	3.96e-06	ATACTTTTTTTTTTTTTTTTTTTTGGACA
C2C2dof	At4g38000	AT2G28810;	648	675	-	23.5303	1.67e-09	7.84e-06	CTGATTTTTTTTTTTTTTTTTTTTTTTT
BBRBPC	BPC5	AT1G24260;	2885	2914	+	3.96053	1.69e-09	7e-06	AAAAAGAAAGAAAGAAAGAAAGAAAGAGAG
MA1403.1	BPC5	AT1G24260;	2885	2914	+	3.96053	1.69e-09	6.93e-06	AAAAAGAAAGAAAGAAAGAAAGAAAGAGAG
BBRBPC	BPC1	AT1G75710;	913	927	+	25.3788	1.74e-09	7.42e-06	CTCTTTCTCTCTCTC
BBRBPC	BPC1	AT3G05690;	2372	2386	+	25.3788	1.74e-09	7.42e-06	CTCTTTCTCTCTCTC
C2C2dof	At4g38000	AT2G28810;	647	674	-	23.4848	1.76e-09	8.03e-06	TGATTTTTTTTTTTTTTTTTTTTTTTTT
REM	REM19	AT1G07640;	266	286	-	25.0149	1.76e-09	6.8e-06	ATACAAAAAAAAAAAAAAAAC
ND	FRS9	AT2G27050;	2448	2468	+	25.7576	1.78e-09	5.65e-06	TCTTGTCTCTCTCTCTCTCTC
BBRBPC	BPC5	AT2G30590;	2793	2822	-	3.63158	1.84e-09	7.43e-06	AGATATAGAGAGAGAGGGAATGAAGAAGAG
MA1403.1	BPC5	AT2G30590;	2793	2822	-	3.63158	1.84e-09	7.35e-06	AGATATAGAGAGAGAGGGAATGAAGAAGAG
BBRBPC	BPC5	AT2G30590;	2430	2458	-	24.8659	1.84e-09	7.31e-06	AAGAGAGGAAAAAAAGGAGAGAGAGAGAA
ABI3VP1	VRN1	AT4G29230;	394	412	-	24.5556	1.84e-09	7.21e-06	TTTTTTTTTTTTTTTTTGG
ABI3VP1	VRN1	AT2G28810;	657	675	-	24.5556	1.84e-09	7.21e-06	CTGATTTTTTTTTTTTTTT
ABI3VP1	VRN1	AT4G31550;	478	506	-	21.5522	1.87e-09	4.36e-06	CACAAATCTCTTTTTTTTTTTTTTTTGTC
BBRBPC	BPC5	AT3G54340;	2904	2932	-	24.8415	1.87e-09	7.31e-06	AGAAAGAAGTGAAATAGAAAGAGAGAGAT
C2H2	JKD	AT4G31550;	2234	2253	-	23.4545	1.89e-09	0.000357	TTCTTTTTTGTCTTTTTCTA
MA1156.1	JKD	AT4G31550;	2234	2253	-	23.4545	1.89e-09	0.000354	TTCTTTTTTGTCTTTTTCTA
BBRBPC	BPC5	AT2G30590;	2434	2462	-	24.8049	1.91e-09	7.31e-06	AGCAAAGAGAGGAAAAAAAGGAGAGAGAG
BBRBPC	BPC5	AT1G24260;	2883	2912	+	3.31579	1.98e-09	7.85e-06	AAAAAAAGAAAGAAAGAAAGAAAGAAAGAG
MA1403.1	BPC5	AT1G24260;	2883	2912	+	3.31579	1.98e-09	7.76e-06	AAAAAAAGAAAGAAAGAAAGAAAGAAAGAG
ABI3VP1	VRN1	AT3G16940;	675	703	+	21.403	1.98e-09	4.56e-06	TTTTTTTTTTTTTTATTTTATTTTTATAA
C2C2dof	AT5G66940	AT1G24260;	2878	2906	-	22.803	1.99e-09	9.84e-05	CTTTCTTTCTTTCTTTCTTTTTTTCTTTA
MA1267.1	AT5G66940	AT1G24260;	2878	2906	-	22.803	1.99e-09	0.000102	CTTTCTTTCTTTCTTTCTTTTTTTCTTTA
C2C2dof	At4g38000	AT4G29230;	1713	1740	+	23.3788	1.99e-09	8.82e-06	TTTCTCTCTTCATCTTTTTTACTTTTTT
ABI3VP1	VRN1	AT4G29230;	395	413	-	24.4722	2.02e-09	7.75e-06	TTTTTTTTTTTTTTTTTTG
M2347_1.02	AGL10	AT5G46880;	1804	1824	-	20.5254	2.03e-09	8.08e-06	CAAAAAAAAAAAAAAGAAAAG
C2C2dof	OBP3	AT2G30590;	2073	2091	+	19.5152	2.03e-09	0.000381	CTTTTTCTTTTACTTTTTT
C2C2dof	AT5G02460	AT4G29230;	1728	1746	+	19.1061	2.03e-09	0.000125	TTTTTACTTTTTTTGTTTT
C2C2dof	AT1G69570	AT2G30590;	2073	2099	+	23.3485	2.09e-09	0.000121	CTTTTTCTTTTACTTTTTTTGTTTTGT
MA1268.1	AT1G69570	AT2G30590;	2073	2099	+	23.3485	2.09e-09	0.000119	CTTTTTCTTTTACTTTTTTTGTTTTGT
BBRBPC	BPC6	AT1G54160;	2523	2543	+	24.9211	2.11e-09	7.87e-06	CTCTCTCTCTCTCTCTCTTCT
MA1402.1	BPC6	AT1G54160;	2523	2543	+	24.9211	2.11e-09	7.67e-06	CTCTCTCTCTCTCTCTCTTCT
ABI3VP1	VRN1	AT4G29230;	397	425	-	21.2388	2.11e-09	4.79e-06	AAGGATATACTTTTTTTTTTTTTTTTTTT
C2C2dof	AT5G02460	AT5G65510;	2702	2720	+	19.0909	2.11e-09	0.000125	CATTTACTTTTTTTTTTTT
ND	FRS9	AT4G16610;	2844	2864	+	25.5	2.12e-09	6.61e-06	TTCTCTCATTCTCTCTCTCTC
BBRBPC	BPC6	AT4G16610;	2844	2864	+	24.9079	2.12e-09	7.87e-06	TTCTCTCATTCTCTCTCTCTC
MA1402.1	BPC6	AT4G16610;	2844	2864	+	24.9079	2.12e-09	7.67e-06	TTCTCTCATTCTCTCTCTCTC
BBRBPC	BPC5	AT1G54160;	2525	2553	-	24.5732	2.16e-09	8.13e-06	TAAGCGAACAAGAAGAGAGAGAGAGAGAG
C2H2	IDD4	AT4G16610;	1897	1913	-	23.7879	2.17e-09	0.000418	AAGAAAAAGACAAAAAA
MA1371.1	IDD4	AT4G16610;	1897	1913	-	23.7879	2.17e-09	0.00042	AAGAAAAAGACAAAAAA
REM	REM19	AT1G07640;	267	287	-	24.7463	2.24e-09	8.45e-06	CATACAAAAAAAAAAAAAAAA
MADS	AGL15	AT3G54340;	2855	2875	+	23.2879	2.27e-09	0.000409	TACTTTCCATTTTTAGTAACT
BBRBPC	BPC5	AT5G46880;	2419	2448	+	2.60526	2.32e-09	9.02e-06	AGAAAGTGAGAGAAAACAAGAGAAAGTGAA
MA1403.1	BPC5	AT5G46880;	2419	2448	+	2.60526	2.32e-09	8.92e-06	AGAAAGTGAGAGAAAACAAGAGAAAGTGAA
C2C2dof	OBP3	AT5G46880;	1800	1820	+	22.1818	2.34e-09	2.8e-05	GTTTCTTTTCTTTTTTTTTTT
MA1274.1	OBP3	AT5G46880;	1800	1820	+	22.1818	2.34e-09	2.81e-05	GTTTCTTTTCTTTTTTTTTTT
G2like	AT2G40260	AT2G31730;	533	552	+	19.2727	2.34e-09	0.000345	TGGAAATAAAAACATTCTTT
BBRBPC	BPC6	AT3G47600;	2670	2690	+	24.6842	2.4e-09	8.71e-06	AAACCTCTCTCTCTCTCTCTC
MA1402.1	BPC6	AT3G47600;	2670	2690	+	24.6842	2.4e-09	8.48e-06	AAACCTCTCTCTCTCTCTCTC
BBRBPC	BPC5	AT1G54160;	2519	2548	-	2.43421	2.41e-09	9.2e-06	GAACAAGAAGAGAGAGAGAGAGAGAGAGAC
MA1403.1	BPC5	AT1G54160;	2519	2548	-	2.43421	2.41e-09	9.1e-06	GAACAAGAAGAGAGAGAGAGAGAGAGAGAC
REM	REM19	AT4G29230;	393	413	+	24.6567	2.44e-09	9.02e-06	TCCAAAAAAAAAAAAAAAAAA
C2C2dof	AT5G66940	AT2G30590;	2069	2097	+	22.6364	2.46e-09	9.84e-05	ACCACTTTTTCTTTTACTTTTTTTGTTTT
MA1267.1	AT5G66940	AT2G30590;	2069	2097	+	22.6364	2.46e-09	0.000102	ACCACTTTTTCTTTTACTTTTTTTGTTTT
NAC	NTM1	AT4G29230;	1729	1749	-	21.1061	2.48e-09	0.000246	AACAAAACAAAAAAAGTAAAA
M2347_1.02	AGL10	AT4G21750;	1709	1729	-	20.4124	2.49e-09	9.22e-06	AAACAGAAAAAAAAAAAAAAA
BBRBPC	BPC5	AT2G27050;	2444	2472	-	24.3049	2.49e-09	9.21e-06	GAGAGAGAGAGAGAGAGAGACAAGAGGAA
BBRBPC	BPC6	AT1G17920;	2344	2364	-	24.5921	2.52e-09	8.97e-06	CTCTCTCTCTCTCTCTCACCT
MA1402.1	BPC6	AT1G17920;	2344	2364	-	24.5921	2.52e-09	8.73e-06	CTCTCTCTCTCTCTCTCACCT
M2347_1.02	AGL10	AT4G29230;	394	414	+	20.4068	2.52e-09	9.22e-06	CCAAAAAAAAAAAAAAAAAAA
BBRBPC	BPC1	AT1G24260;	2944	2967	+	24.1515	2.53e-09	8.16e-06	AGGAAAGAGAGAGAGAGAGATTGA
MA1404.1	BPC1	AT1G24260;	2944	2967	+	24.1515	2.53e-09	8.1e-06	AGGAAAGAGAGAGAGAGAGATTGA
M2347_1.02	AGL10	AT1G54160;	2281	2301	+	20.4011	2.55e-09	9.22e-06	AAAAAAAAAAAAAGAGAAAAG
BBRBPC	BPC1	AT1G24260;	441	464	-	24.1364	2.55e-09	8.16e-06	AAGAAAGAAAGAAAGAAAGAAAGA
BBRBPC	BPC1	AT1G24260;	2888	2911	+	24.1364	2.55e-09	8.16e-06	AAGAAAGAAAGAAAGAAAGAAAGA
MA1404.1	BPC1	AT1G24260;	441	464	-	24.1364	2.55e-09	8.1e-06	AAGAAAGAAAGAAAGAAAGAAAGA
MA1404.1	BPC1	AT1G24260;	2888	2911	+	24.1364	2.55e-09	8.1e-06	AAGAAAGAAAGAAAGAAAGAAAGA
C2H2	SGR5	AT1G49720;	2460	2474	+	20.3939	2.56e-09	0.000529	TTTTGTCTTTTTTTT
ND	FRS9	AT3G47600;	2736	2756	+	25.197	2.59e-09	7.94e-06	CTCTCTCTCTCTCTCTTTGGC
M2347_1.02	AGL10	AT1G24260;	441	461	-	20.3898	2.6e-09	9.22e-06	AAAGAAAGAAAGAAAGAAAGA
M2347_1.02	AGL10	AT1G24260;	2887	2907	+	20.3898	2.6e-09	9.22e-06	AAAGAAAGAAAGAAAGAAAGA
M2347_1.02	AGL10	AT1G24260;	2891	2911	+	20.3898	2.6e-09	9.22e-06	AAAGAAAGAAAGAAAGAAAGA
REM	REM19	AT2G17950;	969	989	-	24.5821	2.61e-09	9.43e-06	GTTAAAAAAAAAAAAAAAGAT
C2H2	MGP	AT4G31550;	2234	2253	+	23.5758	2.61e-09	0.00053	TAGAAAAAGACAAAAAAGAA
MA1158.1	MGP	AT4G31550;	2234	2253	+	23.5758	2.61e-09	0.000525	TAGAAAAAGACAAAAAAGAA
BBRBPC	BPC6	AT1G17920;	2342	2362	-	24.4868	2.66e-09	9.31e-06	CTCTCTCTCTCTCTCACCTTC
MA1402.1	BPC6	AT1G17920;	2342	2362	-	24.4868	2.66e-09	9.06e-06	CTCTCTCTCTCTCTCACCTTC
BBRBPC	BPC1	AT2G27050;	2462	2476	+	25.3182	2.7e-09	1.03e-05	CTCTCTCTCTCTCTT
BBRBPC	BPC1	AT1G54160;	2527	2541	+	25.3182	2.7e-09	1.03e-05	CTCTCTCTCTCTCTT
BBRBPC	BPC1	AT4G29230;	2645	2659	+	25.3182	2.7e-09	1.03e-05	CTCTCTCTCTCTCTT
BBRBPC	BPC1	AT3G47600;	2738	2752	+	25.3182	2.7e-09	1.03e-05	CTCTCTCTCTCTCTT
BBRBPC	BPC1	AT1G24260;	2948	2962	-	25.3182	2.7e-09	1.03e-05	CTCTCTCTCTCTCTT
M2347_1.02	AGL10	AT5G46880;	1802	1822	-	20.3559	2.75e-09	9.57e-06	AAAAAAAAAAAAAGAAAAGAA
BBRBPC	BPC5	AT1G24260;	2882	2910	+	24.122	2.75e-09	9.96e-06	GAAAAAAAGAAAGAAAGAAAGAAAGAAAG
C2C2dof	Adof1	AT4G31550;	174	194	-	19.7576	2.79e-09	0.00026	AAAAGACAAAAAGTAAAATGA
REM	REM19	AT2G28810;	653	673	+	24.5075	2.81e-09	9.95e-06	AAAAAAAAAAAAAAAAAAATC
M2347_1.02	AGL10	AT2G24570;	903	923	-	20.339	2.84e-09	9.72e-06	TGAAAGAAAAAGAAAAAGAAA
ABI3VP1	VRN1	AT5G46880;	1491	1519	-	20.4328	2.89e-09	6.41e-06	AGCATTTTTTTCTTTTTTTTTCTTTTGAA
C2C2dof	Adof1	AT4G29230;	1725	1745	-	20.2879	2.89e-09	0.00026	AAACAAAAAAAGTAAAAAAGA
MA1277.1	Adof1	AT4G29230;	1725	1745	-	20.2879	2.89e-09	0.000254	AAACAAAAAAAGTAAAAAAGA
ABI3VP1	VRN1	AT1G54160;	1574	1602	-	20.4179	2.91e-09	6.41e-06	TTTCTGTCTTTTTGTTTTTGTTTTTGTTT
C2C2dof	AT5G66940	AT4G31550;	174	194	+	20.8333	3.08e-09	0.000285	TCATTTTACTTTTTGTCTTTT
ND	FRS9	AT4G16610;	2848	2868	+	24.9394	3.09e-09	9.31e-06	CTCATTCTCTCTCTCTCTCAT
M2347_1.02	AGL10	AT1G24260;	2879	2899	+	20.2825	3.13e-09	1.05e-05	AAAGAAAAAAAGAAAGAAAGA
C2H2	IDD5	AT4G16610;	1897	1913	+	22.4697	3.13e-09	0.00062	TTTTTTGTCTTTTTCTT
C2H2	At5g66730	AT4G16610;	1897	1913	-	22.9848	3.15e-09	0.000531	AAGAAAAAGACAAAAAA
BBRBPC	BPC5	AT1G24260;	2945	2974	+	1.30263	3.16e-09	1.18e-05	GGAAAGAGAGAGAGAGAGATTGAGATATCT
MA1403.1	BPC5	AT1G24260;	2945	2974	+	1.30263	3.16e-09	1.17e-05	GGAAAGAGAGAGAGAGAGATTGAGATATCT
ABI3VP1	VRN1	AT4G21750;	1707	1725	+	24.1111	3.19e-09	1.2e-05	GTTTTTTTTTTTTTTTTCT
ND	FRS9	AT1G54160;	2525	2545	+	24.8788	3.21e-09	9.52e-06	CTCTCTCTCTCTCTCTTCTTG
M2347_1.02	AGL10	AT1G24260;	2895	2915	+	20.2599	3.27e-09	1.08e-05	AAAGAAAGAAAGAAAGAGAGA
C2C2dof	At3g45610	AT4G31550;	178	196	+	19.8636	3.35e-09	0.000575	TTTACTTTTTGTCTTTTAT
MA1270.1	AT3G45610	AT4G31550;	178	196	+	19.8636	3.35e-09	0.000593	TTTACTTTTTGTCTTTTAT
ABI3VP1	VRN1	AT4G21750;	1706	1734	+	20.0448	3.36e-09	7.3e-06	AGTTTTTTTTTTTTTTTTCTGTTTTTGTC
BBRBPC	BPC5	AT1G54160;	2344	2373	+	1.06579	3.36e-09	1.24e-05	GCAGAGACAGAGGAAGAGAGAGAAAGATAG
MA1403.1	BPC5	AT1G54160;	2344	2373	+	1.06579	3.36e-09	1.22e-05	GCAGAGACAGAGGAAGAGAGAGAAAGATAG
REM	REM19	AT3G16940;	673	693	-	24.3284	3.39e-09	1.18e-05	AAAATAAAAAAAAAAAAAAAA
ABI3VP1	VRN1	AT2G24570;	331	359	-	19.9851	3.43e-09	7.36e-06	TTTTATTTTTTTTTGTTTTTTTGTTGTTT
MA1416.1	RAMOSA1	AT1G17920;	2348	2361	+	25.6429	3.48e-09	1.5e-05	GAGAGAGAGAGAGA
MA1416.1	RAMOSA1	AT1G17920;	2350	2363	+	25.6429	3.48e-09	1.5e-05	GAGAGAGAGAGAGA
MA1416.1	RAMOSA1	AT1G17920;	2352	2365	+	25.6429	3.48e-09	1.5e-05	GAGAGAGAGAGAGA
MA1416.1	RAMOSA1	AT3G47600;	2523	2536	+	25.6429	3.48e-09	1.5e-05	GAGAGAGAGAGAGA
MA1416.1	RAMOSA1	AT1G24260;	2950	2963	+	25.6429	3.48e-09	1.5e-05	GAGAGAGAGAGAGA
MA1416.1	RAMOSA1	AT2G27050;	2453	2466	-	25.6429	3.48e-09	1.5e-05	GAGAGAGAGAGAGA
MA1416.1	RAMOSA1	AT2G27050;	2455	2468	-	25.6429	3.48e-09	1.5e-05	GAGAGAGAGAGAGA
MA1416.1	RAMOSA1	AT2G27050;	2457	2470	-	25.6429	3.48e-09	1.5e-05	GAGAGAGAGAGAGA
MA1416.1	RAMOSA1	AT2G27050;	2459	2472	-	25.6429	3.48e-09	1.5e-05	GAGAGAGAGAGAGA
MA1416.1	RAMOSA1	AT2G27050;	2461	2474	-	25.6429	3.48e-09	1.5e-05	GAGAGAGAGAGAGA
MA1416.1	RAMOSA1	AT1G54160;	2520	2533	-	25.6429	3.48e-09	1.5e-05	GAGAGAGAGAGAGA
MA1416.1	RAMOSA1	AT1G54160;	2522	2535	-	25.6429	3.48e-09	1.5e-05	GAGAGAGAGAGAGA
MA1416.1	RAMOSA1	AT1G54160;	2524	2537	-	25.6429	3.48e-09	1.5e-05	GAGAGAGAGAGAGA
MA1416.1	RAMOSA1	AT1G54160;	2526	2539	-	25.6429	3.48e-09	1.5e-05	GAGAGAGAGAGAGA
MA1416.1	RAMOSA1	AT4G29230;	2625	2638	-	25.6429	3.48e-09	1.5e-05	GAGAGAGAGAGAGA
MA1416.1	RAMOSA1	AT1G17920;	2638	2651	-	25.6429	3.48e-09	1.5e-05	GAGAGAGAGAGAGA
MA1416.1	RAMOSA1	AT4G29230;	2644	2657	-	25.6429	3.48e-09	1.5e-05	GAGAGAGAGAGAGA
MA1416.1	RAMOSA1	AT3G47600;	2675	2688	-	25.6429	3.48e-09	1.5e-05	GAGAGAGAGAGAGA
MA1416.1	RAMOSA1	AT3G47600;	2677	2690	-	25.6429	3.48e-09	1.5e-05	GAGAGAGAGAGAGA
MA1416.1	RAMOSA1	AT3G47600;	2679	2692	-	25.6429	3.48e-09	1.5e-05	GAGAGAGAGAGAGA
MA1416.1	RAMOSA1	AT3G47600;	2681	2694	-	25.6429	3.48e-09	1.5e-05	GAGAGAGAGAGAGA
MA1416.1	RAMOSA1	AT3G47600;	2683	2696	-	25.6429	3.48e-09	1.5e-05	GAGAGAGAGAGAGA
MA1416.1	RAMOSA1	AT3G47600;	2685	2698	-	25.6429	3.48e-09	1.5e-05	GAGAGAGAGAGAGA
MA1416.1	RAMOSA1	AT3G47600;	2687	2700	-	25.6429	3.48e-09	1.5e-05	GAGAGAGAGAGAGA
MA1416.1	RAMOSA1	AT3G47600;	2689	2702	-	25.6429	3.48e-09	1.5e-05	GAGAGAGAGAGAGA
MA1416.1	RAMOSA1	AT3G47600;	2691	2704	-	25.6429	3.48e-09	1.5e-05	GAGAGAGAGAGAGA
MA1416.1	RAMOSA1	AT3G47600;	2693	2706	-	25.6429	3.48e-09	1.5e-05	GAGAGAGAGAGAGA
MA1416.1	RAMOSA1	AT3G47600;	2695	2708	-	25.6429	3.48e-09	1.5e-05	GAGAGAGAGAGAGA
MA1416.1	RAMOSA1	AT3G47600;	2697	2710	-	25.6429	3.48e-09	1.5e-05	GAGAGAGAGAGAGA
MA1416.1	RAMOSA1	AT3G47600;	2699	2712	-	25.6429	3.48e-09	1.5e-05	GAGAGAGAGAGAGA
MA1416.1	RAMOSA1	AT3G47600;	2701	2714	-	25.6429	3.48e-09	1.5e-05	GAGAGAGAGAGAGA
MA1416.1	RAMOSA1	AT3G47600;	2703	2716	-	25.6429	3.48e-09	1.5e-05	GAGAGAGAGAGAGA
MA1416.1	RAMOSA1	AT3G47600;	2705	2718	-	25.6429	3.48e-09	1.5e-05	GAGAGAGAGAGAGA
MA1416.1	RAMOSA1	AT3G47600;	2707	2720	-	25.6429	3.48e-09	1.5e-05	GAGAGAGAGAGAGA
MA1416.1	RAMOSA1	AT3G47600;	2709	2722	-	25.6429	3.48e-09	1.5e-05	GAGAGAGAGAGAGA
MA1416.1	RAMOSA1	AT3G47600;	2711	2724	-	25.6429	3.48e-09	1.5e-05	GAGAGAGAGAGAGA
MA1416.1	RAMOSA1	AT3G47600;	2713	2726	-	25.6429	3.48e-09	1.5e-05	GAGAGAGAGAGAGA
MA1416.1	RAMOSA1	AT3G47600;	2715	2728	-	25.6429	3.48e-09	1.5e-05	GAGAGAGAGAGAGA
MA1416.1	RAMOSA1	AT3G47600;	2717	2730	-	25.6429	3.48e-09	1.5e-05	GAGAGAGAGAGAGA
MA1416.1	RAMOSA1	AT3G47600;	2719	2732	-	25.6429	3.48e-09	1.5e-05	GAGAGAGAGAGAGA
MA1416.1	RAMOSA1	AT3G47600;	2721	2734	-	25.6429	3.48e-09	1.5e-05	GAGAGAGAGAGAGA
MA1416.1	RAMOSA1	AT3G47600;	2723	2736	-	25.6429	3.48e-09	1.5e-05	GAGAGAGAGAGAGA
MA1416.1	RAMOSA1	AT3G47600;	2725	2738	-	25.6429	3.48e-09	1.5e-05	GAGAGAGAGAGAGA
MA1416.1	RAMOSA1	AT3G47600;	2727	2740	-	25.6429	3.48e-09	1.5e-05	GAGAGAGAGAGAGA
MA1416.1	RAMOSA1	AT3G47600;	2729	2742	-	25.6429	3.48e-09	1.5e-05	GAGAGAGAGAGAGA
MA1416.1	RAMOSA1	AT3G47600;	2731	2744	-	25.6429	3.48e-09	1.5e-05	GAGAGAGAGAGAGA
MA1416.1	RAMOSA1	AT3G47600;	2733	2746	-	25.6429	3.48e-09	1.5e-05	GAGAGAGAGAGAGA
MA1416.1	RAMOSA1	AT3G47600;	2735	2748	-	25.6429	3.48e-09	1.5e-05	GAGAGAGAGAGAGA
MA1416.1	RAMOSA1	AT3G47600;	2737	2750	-	25.6429	3.48e-09	1.5e-05	GAGAGAGAGAGAGA
MA1416.1	RAMOSA1	AT4G16610;	2853	2866	-	25.6429	3.48e-09	1.5e-05	GAGAGAGAGAGAGA
MA1416.1	RAMOSA1	AT4G16780;	2859	2872	-	25.6429	3.48e-09	1.5e-05	GAGAGAGAGAGAGA
NAC	NTM1	AT4G36920;	1257	1277	+	20.8939	3.5e-09	0.000246	AAACAAAAACAAAAAGCAAAA
BBRBPC	BPC6	AT1G17920;	2637	2657	+	23.9737	3.52e-09	1.21e-05	TTCTCTCTCTCTCTCAGTCTA
MA1402.1	BPC6	AT1G17920;	2637	2657	+	23.9737	3.52e-09	1.17e-05	TTCTCTCTCTCTCTCAGTCTA
BBRBPC	BPC5	AT4G16610;	2844	2872	-	23.561	3.69e-09	1.31e-05	AGCTATGAGAGAGAGAGAGAATGAGAGAA
C2C2dof	At5g62940	AT5G46880;	1494	1514	+	20.5152	3.72e-09	0.000342	AAAAGAAAAAAAAAGAAAAAA
MADS	AGL25	AT3G54340;	2856	2873	+	21.9571	3.76e-09	0.000616	ACTTTCCATTTTTAGTAA
MA1200.1	AGL25	AT3G54340;	2856	2873	+	21.9571	3.76e-09	0.000634	ACTTTCCATTTTTAGTAA
REM	REM19	AT1G07640;	267	281	-	22.1045	3.8e-09	1.3e-05	AAAAAAAAAAAAAAA
REM	REM19	AT1G07640;	268	282	-	22.1045	3.8e-09	1.3e-05	AAAAAAAAAAAAAAA
REM	REM19	AT4G29230;	396	410	+	22.1045	3.8e-09	1.3e-05	AAAAAAAAAAAAAAA
REM	REM19	AT4G29230;	397	411	+	22.1045	3.8e-09	1.3e-05	AAAAAAAAAAAAAAA
REM	REM19	AT4G29230;	398	412	+	22.1045	3.8e-09	1.3e-05	AAAAAAAAAAAAAAA
REM	REM19	AT4G29230;	399	413	+	22.1045	3.8e-09	1.3e-05	AAAAAAAAAAAAAAA
REM	REM19	AT4G29230;	400	414	+	22.1045	3.8e-09	1.3e-05	AAAAAAAAAAAAAAA
REM	REM19	AT4G29230;	401	415	+	22.1045	3.8e-09	1.3e-05	AAAAAAAAAAAAAAA
REM	REM19	AT4G31550;	481	495	+	22.1045	3.8e-09	1.3e-05	AAAAAAAAAAAAAAA
REM	REM19	AT4G31550;	482	496	+	22.1045	3.8e-09	1.3e-05	AAAAAAAAAAAAAAA
REM	REM19	AT2G28810;	634	648	+	22.1045	3.8e-09	1.3e-05	AAAAAAAAAAAAAAA
REM	REM19	AT2G28810;	635	649	+	22.1045	3.8e-09	1.3e-05	AAAAAAAAAAAAAAA
REM	REM19	AT2G28810;	636	650	+	22.1045	3.8e-09	1.3e-05	AAAAAAAAAAAAAAA
REM	REM19	AT2G28810;	637	651	+	22.1045	3.8e-09	1.3e-05	AAAAAAAAAAAAAAA
REM	REM19	AT2G28810;	638	652	+	22.1045	3.8e-09	1.3e-05	AAAAAAAAAAAAAAA
REM	REM19	AT2G28810;	639	653	+	22.1045	3.8e-09	1.3e-05	AAAAAAAAAAAAAAA
REM	REM19	AT2G28810;	640	654	+	22.1045	3.8e-09	1.3e-05	AAAAAAAAAAAAAAA
REM	REM19	AT2G28810;	641	655	+	22.1045	3.8e-09	1.3e-05	AAAAAAAAAAAAAAA
REM	REM19	AT2G28810;	642	656	+	22.1045	3.8e-09	1.3e-05	AAAAAAAAAAAAAAA
REM	REM19	AT2G28810;	643	657	+	22.1045	3.8e-09	1.3e-05	AAAAAAAAAAAAAAA
REM	REM19	AT2G28810;	644	658	+	22.1045	3.8e-09	1.3e-05	AAAAAAAAAAAAAAA
REM	REM19	AT2G28810;	645	659	+	22.1045	3.8e-09	1.3e-05	AAAAAAAAAAAAAAA
REM	REM19	AT2G28810;	646	660	+	22.1045	3.8e-09	1.3e-05	AAAAAAAAAAAAAAA
REM	REM19	AT2G28810;	647	661	+	22.1045	3.8e-09	1.3e-05	AAAAAAAAAAAAAAA
REM	REM19	AT2G28810;	648	662	+	22.1045	3.8e-09	1.3e-05	AAAAAAAAAAAAAAA
REM	REM19	AT2G28810;	649	663	+	22.1045	3.8e-09	1.3e-05	AAAAAAAAAAAAAAA
REM	REM19	AT2G28810;	650	664	+	22.1045	3.8e-09	1.3e-05	AAAAAAAAAAAAAAA
REM	REM19	AT2G28810;	651	665	+	22.1045	3.8e-09	1.3e-05	AAAAAAAAAAAAAAA
REM	REM19	AT2G28810;	652	666	+	22.1045	3.8e-09	1.3e-05	AAAAAAAAAAAAAAA
REM	REM19	AT2G28810;	653	667	+	22.1045	3.8e-09	1.3e-05	AAAAAAAAAAAAAAA
REM	REM19	AT2G28810;	654	668	+	22.1045	3.8e-09	1.3e-05	AAAAAAAAAAAAAAA
REM	REM19	AT2G28810;	655	669	+	22.1045	3.8e-09	1.3e-05	AAAAAAAAAAAAAAA
REM	REM19	AT2G28810;	656	670	+	22.1045	3.8e-09	1.3e-05	AAAAAAAAAAAAAAA
REM	REM19	AT2G28810;	657	671	+	22.1045	3.8e-09	1.3e-05	AAAAAAAAAAAAAAA
REM	REM19	AT3G16940;	657	671	-	22.1045	3.8e-09	1.3e-05	AAAAAAAAAAAAAAA
REM	REM19	AT3G16940;	658	672	-	22.1045	3.8e-09	1.3e-05	AAAAAAAAAAAAAAA
REM	REM19	AT3G16940;	659	673	-	22.1045	3.8e-09	1.3e-05	AAAAAAAAAAAAAAA
REM	REM19	AT3G16940;	660	674	-	22.1045	3.8e-09	1.3e-05	AAAAAAAAAAAAAAA
REM	REM19	AT3G16940;	661	675	-	22.1045	3.8e-09	1.3e-05	AAAAAAAAAAAAAAA
REM	REM19	AT3G16940;	662	676	-	22.1045	3.8e-09	1.3e-05	AAAAAAAAAAAAAAA
REM	REM19	AT3G16940;	663	677	-	22.1045	3.8e-09	1.3e-05	AAAAAAAAAAAAAAA
REM	REM19	AT3G16940;	664	678	-	22.1045	3.8e-09	1.3e-05	AAAAAAAAAAAAAAA
REM	REM19	AT3G16940;	665	679	-	22.1045	3.8e-09	1.3e-05	AAAAAAAAAAAAAAA
REM	REM19	AT3G16940;	666	680	-	22.1045	3.8e-09	1.3e-05	AAAAAAAAAAAAAAA
REM	REM19	AT3G16940;	667	681	-	22.1045	3.8e-09	1.3e-05	AAAAAAAAAAAAAAA
REM	REM19	AT3G16940;	668	682	-	22.1045	3.8e-09	1.3e-05	AAAAAAAAAAAAAAA
REM	REM19	AT3G16940;	669	683	-	22.1045	3.8e-09	1.3e-05	AAAAAAAAAAAAAAA
REM	REM19	AT3G16940;	670	684	-	22.1045	3.8e-09	1.3e-05	AAAAAAAAAAAAAAA
REM	REM19	AT3G16940;	671	685	-	22.1045	3.8e-09	1.3e-05	AAAAAAAAAAAAAAA
REM	REM19	AT3G16940;	672	686	-	22.1045	3.8e-09	1.3e-05	AAAAAAAAAAAAAAA
REM	REM19	AT3G16940;	673	687	-	22.1045	3.8e-09	1.3e-05	AAAAAAAAAAAAAAA
REM	REM19	AT3G16940;	674	688	-	22.1045	3.8e-09	1.3e-05	AAAAAAAAAAAAAAA
REM	REM19	AT2G17950;	972	986	-	22.1045	3.8e-09	1.3e-05	AAAAAAAAAAAAAAA
REM	REM19	AT4G21750;	1708	1722	-	22.1045	3.8e-09	1.3e-05	AAAAAAAAAAAAAAA
REM	REM19	AT4G21750;	1709	1723	-	22.1045	3.8e-09	1.3e-05	AAAAAAAAAAAAAAA
REM	REM19	AT5G44210;	2188	2202	+	22.1045	3.8e-09	1.3e-05	AAAAAAAAAAAAAAA
REM	REM19	AT5G44210;	2634	2648	+	22.1045	3.8e-09	1.3e-05	AAAAAAAAAAAAAAA
REM	REM19	AT5G44210;	2635	2649	+	22.1045	3.8e-09	1.3e-05	AAAAAAAAAAAAAAA
BBRBPC	BPC5	AT1G17920;	2341	2370	+	0.578947	3.85e-09	1.39e-05	AGAAGGTGAGAGAGAGAGAGAGAGAAGTAC
MA1403.1	BPC5	AT1G17920;	2341	2370	+	0.578947	3.85e-09	1.38e-05	AGAAGGTGAGAGAGAGAGAGAGAGAAGTAC
C2C2dof	OBP3	AT4G29230;	1730	1750	+	21.8182	3.87e-09	2.8e-05	TTTACTTTTTTTGTTTTGTTT
MA1274.1	OBP3	AT4G29230;	1730	1750	+	21.8182	3.87e-09	2.81e-05	TTTACTTTTTTTGTTTTGTTT
BBRBPC	BPC1	AT4G29230;	2640	2663	-	23.3485	3.9e-09	1.23e-05	GAAAAAGAGAGAGAGAGAGAACAA
MA1404.1	BPC1	AT4G29230;	2640	2663	-	23.3485	3.9e-09	1.22e-05	GAAAAAGAGAGAGAGAGAGAACAA
REM	REM19	AT2G28810;	631	651	+	24.194	3.93e-09	1.31e-05	AGTAAAAAAAAAAAAAAAAAA
REM	REM19	AT5G44210;	2629	2649	+	24.194	3.93e-09	1.31e-05	CCGACAAAAAAAAAAAAAAAA
ABI3VP1	VRN1	AT5G46880;	1807	1825	+	23.9722	3.95e-09	1.46e-05	TTCTTTTTTTTTTTTTTGG
C2C2dof	AT1G69570	AT4G29230;	1728	1754	+	22.7727	3.98e-09	0.000174	TTTTTACTTTTTTTGTTTTGTTTATTC
MA1268.1	AT1G69570	AT4G29230;	1728	1754	+	22.7727	3.98e-09	0.000171	TTTTTACTTTTTTTGTTTTGTTTATTC
C2C2gata	GATA16	AT4G16780;	1758	1784	+	22.0667	4.08e-09	0.000245	CAACATCCTCATTAACATCATCACTAT
BBRBPC	BPC6	AT2G30590;	2803	2823	+	23.6842	4.11e-09	1.38e-05	TTCCCTCTCTCTCTATATCTC
MA1402.1	BPC6	AT2G30590;	2803	2823	+	23.6842	4.11e-09	1.35e-05	TTCCCTCTCTCTCTATATCTC
NAC	NTM1	AT4G29230;	401	421	+	20.7879	4.16e-09	0.000246	AAAAAAAAAAAAAAAGTATAT
ND	FRS9	AT3G47600;	2519	2539	-	24.4697	4.2e-09	1.2e-05	TCCTCTCTCTCTCTCTCCACC
ND	FRS9	AT1G24260;	2950	2970	-	24.4697	4.2e-09	1.2e-05	ATCTCAATCTCTCTCTCTCTC
C2C2dof	OBP4	AT4G29230;	1728	1746	-	19	4.21e-09	0.00037	AAAACAAAAAAAGTAAAAA
ND	FRS9	AT4G29230;	2624	2644	+	24.4091	4.38e-09	1.23e-05	CTCTCTCTCTCTCTCCTTGTT
C2C2dof	At1g64620_100ng20cy_b_m1	AT4G29230;	1728	1746	-	19.6212	4.38e-09	0.000429	AAAACAAAAAAAGTAAAAA
ABI3VP1	VRN1	AT5G46880;	1793	1821	+	19.2985	4.46e-09	9.39e-06	AACAATTGTTTCTTTTCTTTTTTTTTTTT
BBRBPC	BPC5	AT3G54340;	2900	2928	-	23.1829	4.48e-09	1.57e-05	AGAAGTGAAATAGAAAGAGAGAGATGGAG
ABI3VP1	VRN1	AT4G31550;	715	743	+	19.2687	4.51e-09	9.39e-06	TGCAATTTTTTTTTAATTTTTTTTTTATA
BBRBPC	BPC1	AT2G28810;	2269	2292	+	23.0606	4.55e-09	1.41e-05	GAGAAAAAAAGAAAGAAAGAAAGA
MA1404.1	BPC1	AT2G28810;	2269	2292	+	23.0606	4.55e-09	1.4e-05	GAGAAAAAAAGAAAGAAAGAAAGA
BBRBPC	BPC1	AT1G17920;	2352	2366	-	24.5152	4.61e-09	1.64e-05	TTCTCTCTCTCTCTC
BBRBPC	BPC1	AT1G17920;	2637	2651	+	24.5152	4.61e-09	1.64e-05	TTCTCTCTCTCTCTC
BBRBPC	BPC1	AT4G29230;	2643	2657	+	24.5152	4.61e-09	1.64e-05	TTCTCTCTCTCTCTC
BBRBPC	BPC1	AT4G16610;	2852	2866	+	24.5152	4.61e-09	1.64e-05	TTCTCTCTCTCTCTC
BBRBPC	BPC6	AT2G27050;	2448	2468	+	23.4605	4.61e-09	1.52e-05	TCTTGTCTCTCTCTCTCTCTC
MA1402.1	BPC6	AT2G27050;	2448	2468	+	23.4605	4.61e-09	1.48e-05	TCTTGTCTCTCTCTCTCTCTC
BBRBPC	BPC5	AT5G49330;	2950	2979	-	-0.0394737	4.62e-09	1.64e-05	AAAAAGAGAAAGAGAAACTGAAAAAGAGAA
MA1403.1	BPC5	AT5G49330;	2950	2979	-	-0.0394737	4.62e-09	1.62e-05	AAAAAGAGAAAGAGAAACTGAAAAAGAGAA
BBRBPC	BPC1	AT2G27050;	2447	2470	-	23.0303	4.62e-09	1.41e-05	GAGAGAGAGAGAGAGAGACAAGAG
MA1404.1	BPC1	AT2G27050;	2447	2470	-	23.0303	4.62e-09	1.4e-05	GAGAGAGAGAGAGAGAGACAAGAG
C2C2dof	At3g45610	AT3G54340;	1473	1487	+	18.0303	4.66e-09	0.000856	TTTTTTTCCTTTTTG
BBRBPC	BPC5	AT1G24260;	2943	2972	+	-0.157895	4.78e-09	1.67e-05	AAGGAAAGAGAGAGAGAGAGATTGAGATAT
MA1403.1	BPC5	AT1G24260;	2943	2972	+	-0.157895	4.78e-09	1.65e-05	AAGGAAAGAGAGAGAGAGAGATTGAGATAT
ND	FRS9	AT1G24260;	2896	2916	-	24.2576	4.83e-09	1.34e-05	CTCTCTCTTTCTTTCTTTCTT
C2C2dof	AT5G66940	AT5G65510;	2700	2720	+	20.5303	4.86e-09	0.000285	ATCATTTACTTTTTTTTTTTT
ABI3VP1	VRN1	AT1G63650;	993	1021	+	19.0299	4.93e-09	1.01e-05	AGTTTGTTTTTTTGTTTTTTTGTTTTTTG
BBRBPC	BPC5	AT4G36920;	2814	2843	-	-0.263158	4.93e-09	1.69e-05	AAAAAAAAAGAGCTAAAGAGAGAGAGAGAA
MA1403.1	BPC5	AT4G36920;	2814	2843	-	-0.263158	4.93e-09	1.67e-05	AAAAAAAAAGAGCTAAAGAGAGAGAGAGAA
MA0555.1	SVP	AT3G54340;	1474	1493	-	22.5976	4.96e-09	0.000793	GTAACCCAAAAAGGAAAAAA
BBRBPC	BPC1	AT4G29230;	2642	2665	-	22.8788	5.01e-09	1.48e-05	AGGAAAAAGAGAGAGAGAGAGAAC
BBRBPC	BPC1	AT4G16610;	2841	2864	-	22.8788	5.01e-09	1.48e-05	GAGAGAGAGAGAATGAGAGAAGTT
MA1404.1	BPC1	AT4G29230;	2642	2665	-	22.8788	5.01e-09	1.46e-05	AGGAAAAAGAGAGAGAGAGAGAAC
MA1404.1	BPC1	AT4G16610;	2841	2864	-	22.8788	5.01e-09	1.46e-05	GAGAGAGAGAGAATGAGAGAAGTT
REM	REM19	AT3G16940;	654	674	-	23.9552	5.04e-09	1.65e-05	AAAAAAAAAAAAAAAAAACTA
BBRBPC	BPC6	AT1G24260;	2894	2914	-	23.2895	5.04e-09	1.63e-05	CTCTCTTTCTTTCTTTCTTTC
MA1402.1	BPC6	AT1G24260;	2894	2914	-	23.2895	5.04e-09	1.59e-05	CTCTCTTTCTTTCTTTCTTTC
C2C2dof	At1g64620_100ng20cy_b_m1	AT4G31550;	176	194	-	19.5606	5.06e-09	0.000429	AAAAGACAAAAAGTAAAAT
BBRBPC	BPC6	AT2G27050;	2460	2480	+	23.25	5.14e-09	1.63e-05	CTCTCTCTCTCTCTCTTTCAT
MA1402.1	BPC6	AT2G27050;	2460	2480	+	23.25	5.14e-09	1.59e-05	CTCTCTCTCTCTCTCTTTCAT
C2C2gata	GATA16	AT1G54160;	2425	2451	+	21.5556	5.16e-09	0.000245	ATCATTCATCATCATCATCATCATCAT
M2348_1.02	AGL44	AT3G54340;	1474	1493	-	21.3818	5.19e-09	0.000867	GTAACCCAAAAAGGAAAAAA
C2C2dof	Adof1	AT2G30590;	2077	2097	-	19.4545	5.2e-09	0.000323	AAAACAAAAAAAGTAAAAGAA
bZIP	bZIP48	AT5G61190;	2722	2735	-	22.8788	5.21e-09	0.00115	GCCACGTCAGCATT
MA1345.1	bZIP48	AT5G61190;	2722	2735	-	22.8788	5.21e-09	0.00115	GCCACGTCAGCATT
BBRBPC	BPC6	AT4G16610;	2848	2868	+	23.2237	5.21e-09	1.63e-05	CTCATTCTCTCTCTCTCTCAT
MA1402.1	BPC6	AT4G16610;	2848	2868	+	23.2237	5.21e-09	1.59e-05	CTCATTCTCTCTCTCTCTCAT
ABI3VP1	VRN1	AT4G21750;	1699	1727	+	18.8806	5.21e-09	1.06e-05	ATTAATGAGTTTTTTTTTTTTTTTTCTGT
ABI3VP1	VRN1	AT2G17950;	968	986	+	23.7361	5.22e-09	1.89e-05	CATCTTTTTTTTTTTTTTT
C2C2dof	At5g62940	AT5G46880;	1803	1823	-	20.3182	5.23e-09	0.000342	AAAAAAAAAAAAAAGAAAAGA
REM	REM19	AT4G29230;	395	415	+	23.9104	5.26e-09	1.69e-05	CAAAAAAAAAAAAAAAAAAAA
BBRBPC	BPC1	AT1G54160;	2347	2370	+	22.7576	5.34e-09	1.54e-05	GAGACAGAGGAAGAGAGAGAAAGA
MA1404.1	BPC1	AT1G54160;	2347	2370	+	22.7576	5.34e-09	1.53e-05	GAGACAGAGGAAGAGAGAGAAAGA
BBRBPC	BPC1	AT1G24260;	2890	2913	+	22.7424	5.38e-09	1.54e-05	GAAAGAAAGAAAGAAAGAAAGAGA
MA1404.1	BPC1	AT1G24260;	2890	2913	+	22.7424	5.38e-09	1.53e-05	GAAAGAAAGAAAGAAAGAAAGAGA
BBRBPC	BPC5	AT4G16780;	2854	2883	-	-0.578947	5.41e-09	1.8e-05	ATAGAGAGGCAGAGAGAGAGAGAGATTTTG
MA1403.1	BPC5	AT4G16780;	2854	2883	-	-0.578947	5.41e-09	1.78e-05	ATAGAGAGGCAGAGAGAGAGAGAGATTTTG
BBRBPC	BPC5	AT1G24260;	2889	2918	+	-0.578947	5.41e-09	1.8e-05	AGAAAGAAAGAAAGAAAGAAAGAGAGAGGC
MA1403.1	BPC5	AT1G24260;	2889	2918	+	-0.578947	5.41e-09	1.78e-05	AGAAAGAAAGAAAGAAAGAAAGAGAGAGGC
C2C2dof	AT5G66940	AT3G05690;	2549	2577	+	22	5.42e-09	0.000164	TCTCTTTTTTTCTTTGCTTTATTCTTTTA
MA1267.1	AT5G66940	AT3G05690;	2549	2577	+	22	5.42e-09	0.00017	TCTCTTTTTTTCTTTGCTTTATTCTTTTA
BBRBPC	BPC5	AT1G52150;	1180	1208	+	22.7927	5.47e-09	1.88e-05	TAGAGAAAAAGAAAGAAGGAAAGAAAGAA
C2H2	At5g66730	AT4G31550;	2234	2250	+	22.6515	5.47e-09	0.000531	TAGAAAAAGACAAAAAA
REM	REM19	AT4G29230;	392	412	+	23.8657	5.48e-09	1.73e-05	GTCCAAAAAAAAAAAAAAAAA
C2H2	IDD2	AT4G16610;	1896	1913	+	21.5455	5.59e-09	0.000781	CTTTTTTGTCTTTTTCTT
BBRBPC	BPC1	AT1G24260;	2894	2917	+	22.6667	5.6e-09	1.58e-05	GAAAGAAAGAAAGAAAGAGAGAGG
MA1404.1	BPC1	AT1G24260;	2894	2917	+	22.6667	5.6e-09	1.56e-05	GAAAGAAAGAAAGAAAGAGAGAGG
C2C2dof	AT1G47655	AT5G46880;	1501	1515	-	18.2727	5.68e-09	0.000775	TTTTTTTCTTTTTTT
M2347_1.02	AGL10	AT1G24260;	2893	2913	+	19.9379	5.72e-09	1.86e-05	AGAAAGAAAGAAAGAAAGAGA
C2C2dof	OBP3	AT2G28810;	634	654	-	21.5152	5.78e-09	2.8e-05	TTTTTTTTTTTTTTTTTTTTT
C2C2dof	OBP3	AT2G28810;	635	655	-	21.5152	5.78e-09	2.8e-05	TTTTTTTTTTTTTTTTTTTTT
C2C2dof	OBP3	AT2G28810;	636	656	-	21.5152	5.78e-09	2.8e-05	TTTTTTTTTTTTTTTTTTTTT
C2C2dof	OBP3	AT2G28810;	637	657	-	21.5152	5.78e-09	2.8e-05	TTTTTTTTTTTTTTTTTTTTT
C2C2dof	OBP3	AT2G28810;	638	658	-	21.5152	5.78e-09	2.8e-05	TTTTTTTTTTTTTTTTTTTTT
C2C2dof	OBP3	AT2G28810;	639	659	-	21.5152	5.78e-09	2.8e-05	TTTTTTTTTTTTTTTTTTTTT
C2C2dof	OBP3	AT2G28810;	640	660	-	21.5152	5.78e-09	2.8e-05	TTTTTTTTTTTTTTTTTTTTT
C2C2dof	OBP3	AT2G28810;	641	661	-	21.5152	5.78e-09	2.8e-05	TTTTTTTTTTTTTTTTTTTTT
C2C2dof	OBP3	AT2G28810;	642	662	-	21.5152	5.78e-09	2.8e-05	TTTTTTTTTTTTTTTTTTTTT
C2C2dof	OBP3	AT2G28810;	643	663	-	21.5152	5.78e-09	2.8e-05	TTTTTTTTTTTTTTTTTTTTT
C2C2dof	OBP3	AT2G28810;	644	664	-	21.5152	5.78e-09	2.8e-05	TTTTTTTTTTTTTTTTTTTTT
C2C2dof	OBP3	AT2G28810;	645	665	-	21.5152	5.78e-09	2.8e-05	TTTTTTTTTTTTTTTTTTTTT
C2C2dof	OBP3	AT2G28810;	646	666	-	21.5152	5.78e-09	2.8e-05	TTTTTTTTTTTTTTTTTTTTT
C2C2dof	OBP3	AT2G28810;	647	667	-	21.5152	5.78e-09	2.8e-05	TTTTTTTTTTTTTTTTTTTTT
C2C2dof	OBP3	AT2G28810;	648	668	-	21.5152	5.78e-09	2.8e-05	TTTTTTTTTTTTTTTTTTTTT
C2C2dof	OBP3	AT2G28810;	649	669	-	21.5152	5.78e-09	2.8e-05	TTTTTTTTTTTTTTTTTTTTT
C2C2dof	OBP3	AT2G28810;	650	670	-	21.5152	5.78e-09	2.8e-05	TTTTTTTTTTTTTTTTTTTTT
C2C2dof	OBP3	AT2G28810;	651	671	-	21.5152	5.78e-09	2.8e-05	TTTTTTTTTTTTTTTTTTTTT
MA1274.1	OBP3	AT2G28810;	634	654	-	21.5152	5.78e-09	2.81e-05	TTTTTTTTTTTTTTTTTTTTT
MA1274.1	OBP3	AT2G28810;	635	655	-	21.5152	5.78e-09	2.81e-05	TTTTTTTTTTTTTTTTTTTTT
MA1274.1	OBP3	AT2G28810;	636	656	-	21.5152	5.78e-09	2.81e-05	TTTTTTTTTTTTTTTTTTTTT
MA1274.1	OBP3	AT2G28810;	637	657	-	21.5152	5.78e-09	2.81e-05	TTTTTTTTTTTTTTTTTTTTT
MA1274.1	OBP3	AT2G28810;	638	658	-	21.5152	5.78e-09	2.81e-05	TTTTTTTTTTTTTTTTTTTTT
MA1274.1	OBP3	AT2G28810;	639	659	-	21.5152	5.78e-09	2.81e-05	TTTTTTTTTTTTTTTTTTTTT
MA1274.1	OBP3	AT2G28810;	640	660	-	21.5152	5.78e-09	2.81e-05	TTTTTTTTTTTTTTTTTTTTT
MA1274.1	OBP3	AT2G28810;	641	661	-	21.5152	5.78e-09	2.81e-05	TTTTTTTTTTTTTTTTTTTTT
MA1274.1	OBP3	AT2G28810;	642	662	-	21.5152	5.78e-09	2.81e-05	TTTTTTTTTTTTTTTTTTTTT
MA1274.1	OBP3	AT2G28810;	643	663	-	21.5152	5.78e-09	2.81e-05	TTTTTTTTTTTTTTTTTTTTT
MA1274.1	OBP3	AT2G28810;	644	664	-	21.5152	5.78e-09	2.81e-05	TTTTTTTTTTTTTTTTTTTTT
MA1274.1	OBP3	AT2G28810;	645	665	-	21.5152	5.78e-09	2.81e-05	TTTTTTTTTTTTTTTTTTTTT
MA1274.1	OBP3	AT2G28810;	646	666	-	21.5152	5.78e-09	2.81e-05	TTTTTTTTTTTTTTTTTTTTT
MA1274.1	OBP3	AT2G28810;	647	667	-	21.5152	5.78e-09	2.81e-05	TTTTTTTTTTTTTTTTTTTTT
MA1274.1	OBP3	AT2G28810;	648	668	-	21.5152	5.78e-09	2.81e-05	TTTTTTTTTTTTTTTTTTTTT
MA1274.1	OBP3	AT2G28810;	649	669	-	21.5152	5.78e-09	2.81e-05	TTTTTTTTTTTTTTTTTTTTT
MA1274.1	OBP3	AT2G28810;	650	670	-	21.5152	5.78e-09	2.81e-05	TTTTTTTTTTTTTTTTTTTTT
MA1274.1	OBP3	AT2G28810;	651	671	-	21.5152	5.78e-09	2.81e-05	TTTTTTTTTTTTTTTTTTTTT
C2C2dof	OBP3	AT3G16940;	657	677	+	21.5152	5.78e-09	2.8e-05	TTTTTTTTTTTTTTTTTTTTT
C2C2dof	OBP3	AT3G16940;	658	678	+	21.5152	5.78e-09	2.8e-05	TTTTTTTTTTTTTTTTTTTTT
C2C2dof	OBP3	AT3G16940;	659	679	+	21.5152	5.78e-09	2.8e-05	TTTTTTTTTTTTTTTTTTTTT
C2C2dof	OBP3	AT3G16940;	660	680	+	21.5152	5.78e-09	2.8e-05	TTTTTTTTTTTTTTTTTTTTT
C2C2dof	OBP3	AT3G16940;	661	681	+	21.5152	5.78e-09	2.8e-05	TTTTTTTTTTTTTTTTTTTTT
C2C2dof	OBP3	AT3G16940;	662	682	+	21.5152	5.78e-09	2.8e-05	TTTTTTTTTTTTTTTTTTTTT
C2C2dof	OBP3	AT3G16940;	663	683	+	21.5152	5.78e-09	2.8e-05	TTTTTTTTTTTTTTTTTTTTT
C2C2dof	OBP3	AT3G16940;	664	684	+	21.5152	5.78e-09	2.8e-05	TTTTTTTTTTTTTTTTTTTTT
C2C2dof	OBP3	AT3G16940;	665	685	+	21.5152	5.78e-09	2.8e-05	TTTTTTTTTTTTTTTTTTTTT
C2C2dof	OBP3	AT3G16940;	666	686	+	21.5152	5.78e-09	2.8e-05	TTTTTTTTTTTTTTTTTTTTT
C2C2dof	OBP3	AT3G16940;	667	687	+	21.5152	5.78e-09	2.8e-05	TTTTTTTTTTTTTTTTTTTTT
C2C2dof	OBP3	AT3G16940;	668	688	+	21.5152	5.78e-09	2.8e-05	TTTTTTTTTTTTTTTTTTTTT
MA1274.1	OBP3	AT3G16940;	657	677	+	21.5152	5.78e-09	2.81e-05	TTTTTTTTTTTTTTTTTTTTT
MA1274.1	OBP3	AT3G16940;	658	678	+	21.5152	5.78e-09	2.81e-05	TTTTTTTTTTTTTTTTTTTTT
MA1274.1	OBP3	AT3G16940;	659	679	+	21.5152	5.78e-09	2.81e-05	TTTTTTTTTTTTTTTTTTTTT
MA1274.1	OBP3	AT3G16940;	660	680	+	21.5152	5.78e-09	2.81e-05	TTTTTTTTTTTTTTTTTTTTT
MA1274.1	OBP3	AT3G16940;	661	681	+	21.5152	5.78e-09	2.81e-05	TTTTTTTTTTTTTTTTTTTTT
MA1274.1	OBP3	AT3G16940;	662	682	+	21.5152	5.78e-09	2.81e-05	TTTTTTTTTTTTTTTTTTTTT
MA1274.1	OBP3	AT3G16940;	663	683	+	21.5152	5.78e-09	2.81e-05	TTTTTTTTTTTTTTTTTTTTT
MA1274.1	OBP3	AT3G16940;	664	684	+	21.5152	5.78e-09	2.81e-05	TTTTTTTTTTTTTTTTTTTTT
MA1274.1	OBP3	AT3G16940;	665	685	+	21.5152	5.78e-09	2.81e-05	TTTTTTTTTTTTTTTTTTTTT
MA1274.1	OBP3	AT3G16940;	666	686	+	21.5152	5.78e-09	2.81e-05	TTTTTTTTTTTTTTTTTTTTT
MA1274.1	OBP3	AT3G16940;	667	687	+	21.5152	5.78e-09	2.81e-05	TTTTTTTTTTTTTTTTTTTTT
MA1274.1	OBP3	AT3G16940;	668	688	+	21.5152	5.78e-09	2.81e-05	TTTTTTTTTTTTTTTTTTTTT
BBRBPC	BPC1	AT1G54160;	2353	2376	+	22.6061	5.78e-09	1.6e-05	GAGGAAGAGAGAGAAAGATAGTGA
MA1404.1	BPC1	AT1G54160;	2353	2376	+	22.6061	5.78e-09	1.59e-05	GAGGAAGAGAGAGAAAGATAGTGA
C2H2	At1g14580	AT4G16610;	1897	1913	-	22.4091	5.8e-09	0.000971	AAGAAAAAGACAAAAAA
ND	FRS9	AT3G47600;	2670	2690	+	23.9697	5.81e-09	1.59e-05	AAACCTCTCTCTCTCTCTCTC
MADS	AGL15	AT3G54340;	2857	2875	+	22.7727	5.85e-09	0.00102	CTTTCCATTTTTAGTAACT
MA0548.2	AGL15	AT3G54340;	2857	2875	+	22.7727	5.85e-09	0.00103	CTTTCCATTTTTAGTAACT
BBRBPC	BPC1	AT2G27050;	2459	2482	-	22.5758	5.88e-09	1.6e-05	AGATGAAAGAGAGAGAGAGAGAGA
MA1404.1	BPC1	AT2G27050;	2459	2482	-	22.5758	5.88e-09	1.59e-05	AGATGAAAGAGAGAGAGAGAGAGA
REM	REM19	AT4G29230;	398	418	+	23.7761	5.93e-09	1.83e-05	AAAAAAAAAAAAAAAAAAGTA
MADS	AGL6	AT3G54340;	1474	1492	-	23.1667	5.98e-09	0.000686	TAACCCAAAAAGGAAAAAA
MA1205.1	AGL6	AT3G54340;	1474	1492	-	23.1667	5.98e-09	0.000696	TAACCCAAAAAGGAAAAAA
REM	REM19	AT4G21750;	1707	1727	-	23.7612	6e-09	1.83e-05	ACAGAAAAAAAAAAAAAAAAC
ABI3VP1	VRN1	AT4G21750;	1703	1731	+	18.4925	6.02e-09	1.2e-05	ATGAGTTTTTTTTTTTTTTTTCTGTTTTT
C2C2dof	AT5G66940	AT2G30590;	2077	2097	+	20.4091	6.03e-09	0.000285	TTCTTTTACTTTTTTTGTTTT
BBRBPC	BPC6	AT4G29230;	2637	2657	+	22.9211	6.08e-09	1.87e-05	TCCTTGTTCTCTCTCTCTCTC
MA1402.1	BPC6	AT4G29230;	2637	2657	+	22.9211	6.08e-09	1.82e-05	TCCTTGTTCTCTCTCTCTCTC
BBRBPC	BPC1	AT1G07640;	2023	2046	+	22.5	6.11e-09	1.64e-05	GAGAGAAAGAGGAAGAGAGGGATA
MA1404.1	BPC1	AT1G07640;	2023	2046	+	22.5	6.11e-09	1.63e-05	GAGAGAAAGAGGAAGAGAGGGATA
C2C2dof	COG1	AT2G17950;	2136	2156	-	20.3636	6.13e-09	0.000499	GAATAATAAAAAAAGTGAAAA
MA1279.1	COG1	AT2G17950;	2136	2156	-	20.3636	6.13e-09	0.000498	GAATAATAAAAAAAGTGAAAA
C2C2dof	AT5G66940	AT4G29230;	1710	1738	+	21.8939	6.15e-09	0.000164	TTTTTTCTCTCTTCATCTTTTTTACTTTT
MA1267.1	AT5G66940	AT4G29230;	1710	1738	+	21.8939	6.15e-09	0.00017	TTTTTTCTCTCTTCATCTTTTTTACTTTT
M2347_1.02	AGL10	AT1G54160;	1588	1608	+	19.8927	6.18e-09	1.98e-05	ACAAAAAGACAGAAAAAAAAA
C2C2gata	GATA1	AT1G54160;	2415	2429	-	21.4571	6.23e-09	0.000305	ATGATGATGATGATG
C2C2gata	GATA1	AT1G54160;	2431	2445	-	21.4571	6.23e-09	0.000305	ATGATGATGATGATG
C2C2gata	GATA1	AT1G54160;	2434	2448	-	21.4571	6.23e-09	0.000305	ATGATGATGATGATG
C2C2gata	GATA1	AT1G54160;	2437	2451	-	21.4571	6.23e-09	0.000305	ATGATGATGATGATG
MADS	AGL13	AT3G54340;	2856	2873	-	23.2714	6.25e-09	0.000864	TTACTAAAAATGGAAAGT
MA1204.1	AGL13	AT3G54340;	2856	2873	-	23.2714	6.25e-09	0.000878	TTACTAAAAATGGAAAGT
M2347_1.02	AGL10	AT3G16940;	674	694	-	19.8814	6.29e-09	1.98e-05	TAAAATAAAAAAAAAAAAAAA
MA1416.1	RAMOSA1	AT3G47600;	2525	2538	+	23.7286	6.34e-09	2.63e-05	GAGAGAGAGAGAGG
MA1416.1	RAMOSA1	AT3G47600;	2673	2686	-	23.7286	6.34e-09	2.63e-05	GAGAGAGAGAGAGG
C2C2dof	AT1G69570	AT4G36920;	1252	1278	-	22.3333	6.42e-09	0.000209	TTTTTGCTTTTTGTTTTTGTTTGTTCT
MA1268.1	AT1G69570	AT4G36920;	1252	1278	-	22.3333	6.42e-09	0.000206	TTTTTGCTTTTTGTTTTTGTTTGTTCT
REM	REM19	AT2G17950;	971	991	-	23.6716	6.43e-09	1.93e-05	AAGTTAAAAAAAAAAAAAAAG
ND	FRS9	AT4G29230;	2620	2640	+	23.803	6.47e-09	1.74e-05	TTAACTCTCTCTCTCTCTCCT
ABI3VP1	VRN1	AT2G24570;	332	360	-	18.2239	6.64e-09	1.29e-05	GTTTTATTTTTTTTTGTTTTTTTGTTGTT
ABI3VP1	VRN1	AT5G44210;	2185	2213	-	18.2239	6.64e-09	1.29e-05	GATGAACATTGTTTTTTTTTTTTTTTGAA
ABI3VP1	VRN1	AT5G46880;	1795	1823	+	18.194	6.71e-09	1.29e-05	CAATTGTTTCTTTTCTTTTTTTTTTTTTT
BBRBPC	BPC1	AT4G16780;	2858	2872	+	24.0152	6.73e-09	2.3e-05	ATCTCTCTCTCTCTC
BBRBPC	BPC1	AT1G24260;	2950	2964	-	24.0152	6.73e-09	2.3e-05	ATCTCTCTCTCTCTC
BBRBPC	BPC5	AT1G24260;	440	468	-	22.3537	6.82e-09	2.3e-05	TAGTAAGAAAGAAAGAAAGAAAGAAAGAA
C2C2dof	AT5G66940	AT4G29230;	1726	1746	+	20.3333	6.86e-09	0.000285	CTTTTTTACTTTTTTTGTTTT
REM	REM19	AT3G05690;	2910	2924	-	22	6.91e-09	2.34e-05	AACAAAAAAAAAAAA
BBRBPC	BPC1	AT4G29230;	2621	2644	-	22.2576	6.93e-09	1.84e-05	AACAAGGAGAGAGAGAGAGAGTTA
MA1404.1	BPC1	AT4G29230;	2621	2644	-	22.2576	6.93e-09	1.82e-05	AACAAGGAGAGAGAGAGAGAGTTA
ABI3VP1	VRN1	AT5G46880;	1800	1828	+	18.0896	6.98e-09	1.33e-05	GTTTCTTTTCTTTTTTTTTTTTTTGGACA
M2347_1.02	AGL10	AT2G28810;	632	652	+	19.8192	6.98e-09	2.13e-05	GTAAAAAAAAAAAAAAAAAAA
M2347_1.02	AGL10	AT5G46880;	1494	1514	+	19.8192	6.98e-09	2.13e-05	AAAAGAAAAAAAAAGAAAAAA
C2C2dof	At4g38000	AT3G16940;	653	680	+	22.2424	7.04e-09	2.95e-05	ATAGTTTTTTTTTTTTTTTTTTTTTTTT
C2C2dof	At4g38000	AT3G05690;	2544	2571	+	22.2424	7.04e-09	2.95e-05	CTCTTTCTCTTTTTTTCTTTGCTTTATT
ABI3VP1	VRN1	AT4G29230;	400	418	-	23.5	7.04e-09	2.5e-05	TACTTTTTTTTTTTTTTTT
C2H2	JKD	AT4G16610;	1894	1913	+	22.4848	7.1e-09	0.000456	AACTTTTTTGTCTTTTTCTT
MA1156.1	JKD	AT4G16610;	1894	1913	+	22.4848	7.1e-09	0.000453	AACTTTTTTGTCTTTTTCTT
M2347_1.02	AGL10	AT1G52150;	1183	1203	+	19.8023	7.15e-09	2.15e-05	AGAAAAAGAAAGAAGGAAAGA
C2H2	At1g14580	AT4G31550;	2234	2253	-	23.1429	7.18e-09	0.000965	TTCTTTTTTGTCTTTTTCTA
MA1160.1	AT1G14580	AT4G31550;	2234	2253	-	23.1429	7.18e-09	0.000962	TTCTTTTTTGTCTTTTTCTA
ND	FRS9	AT4G36920;	2714	2734	-	23.6364	7.18e-09	1.9e-05	CCCTTTCTCTCTCTCTCTTCT
C2C2dof	AT1G69570	AT5G65510;	2702	2728	+	22.2273	7.19e-09	0.000209	CATTTACTTTTTTTTTTTTCTCTCGTC
MA1268.1	AT1G69570	AT5G65510;	2702	2728	+	22.2273	7.19e-09	0.000206	CATTTACTTTTTTTTTTTTCTCTCGTC
REM	REM19	AT4G31550;	475	495	+	23.5373	7.19e-09	2.12e-05	CTTGACAAAAAAAAAAAAAAA
C2H2	JKD	AT1G16070;	2643	2662	-	22.4697	7.25e-09	0.000456	TAATATTTTGTCGTTTTCCT
MA1156.1	JKD	AT1G16070;	2643	2662	-	22.4697	7.25e-09	0.000453	TAATATTTTGTCGTTTTCCT
C2C2dof	COG1	AT5G65510;	2702	2722	-	20.2424	7.43e-09	0.000499	AGAAAAAAAAAAAAGTAAATG
MA1279.1	COG1	AT5G65510;	2702	2722	-	20.2424	7.43e-09	0.000498	AGAAAAAAAAAAAAGTAAATG
C2C2dof	OBP3	AT4G31550;	481	501	-	21.3182	7.48e-09	3.52e-05	ATCTCTTTTTTTTTTTTTTTT
MA1274.1	OBP3	AT4G31550;	481	501	-	21.3182	7.48e-09	3.53e-05	ATCTCTTTTTTTTTTTTTTTT
BBRBPC	BPC1	AT2G30590;	2433	2456	-	22.0758	7.61e-09	1.99e-05	GAGAGGAAAAAAAGGAGAGAGAGA
MA1404.1	BPC1	AT2G30590;	2433	2456	-	22.0758	7.61e-09	1.98e-05	GAGAGGAAAAAAAGGAGAGAGAGA
ABI3VP1	VRN1	AT2G24570;	334	362	-	17.806	7.74e-09	1.45e-05	AAGTTTTATTTTTTTTTGTTTTTTTGTTG
C2C2dof	AT1G47655	AT2G24570;	905	919	+	18.2576	7.78e-09	0.000775	TCTTTTTCTTTTTCT
M2347_1.02	AGL10	AT5G46880;	2381	2401	-	19.7514	7.8e-09	2.29e-05	AGAGAGAAAGAAAAAAAAACA
BBRBPC	BPC5	AT3G47600;	2666	2695	-	-1.93421	7.81e-09	2.55e-05	AGAGAGAGAGAGAGAGAGAGAGGTTTAAGC
MA1403.1	BPC5	AT3G47600;	2666	2695	-	-1.93421	7.81e-09	2.52e-05	AGAGAGAGAGAGAGAGAGAGAGGTTTAAGC
BBRBPC	BPC5	AT1G54160;	2343	2371	+	22.0732	7.83e-09	2.57e-05	TGCAGAGACAGAGGAAGAGAGAGAAAGAT
REM	REM19	AT1G07640;	268	288	-	23.4328	7.84e-09	2.28e-05	ACATACAAAAAAAAAAAAAAA
M2347_1.02	AGL10	AT3G16940;	672	692	-	19.7458	7.86e-09	2.29e-05	AAATAAAAAAAAAAAAAAAAA
BBRBPC	BPC5	AT5G49330;	2948	2976	-	22.061	7.88e-09	2.57e-05	AAGAGAAAGAGAAACTGAAAAAGAGAAAA
C2C2dof	COG1	AT4G29230;	1728	1748	-	20.197	7.97e-09	0.000499	ACAAAACAAAAAAAGTAAAAA
MA1279.1	COG1	AT4G29230;	1728	1748	-	20.197	7.97e-09	0.000498	ACAAAACAAAAAAAGTAAAAA
C2H2	IDD2	AT1G16070;	2643	2660	-	21.3485	7.97e-09	0.000781	ATATTTTGTCGTTTTCCT
C2C2dof	At4g38000	AT1G52150;	1184	1211	-	22.1212	8.01e-09	3.27e-05	ACTTTCTTTCTTTCCTTCTTTCTTTTTC
ND	FRS9	AT1G07640;	2021	2041	-	23.4394	8.12e-09	2.12e-05	CTCTCTTCCTCTTTCTCTCAC
C2C2gata	ZML2	AT3G16940;	472	490	+	23.4	8.18e-09	0.000421	CATCTTCATCTTCATCTTC
C2H2	IDD5	AT4G31550;	2234	2250	-	21.8182	8.25e-09	0.000817	TTTTTTGTCTTTTTCTA
C2H2	NUC	AT4G31550;	2234	2253	-	22.197	8.26e-09	0.0015	TTCTTTTTTGTCTTTTTCTA
MA1157.1	NUC	AT4G31550;	2234	2253	-	22.197	8.26e-09	0.00149	TTCTTTTTTGTCTTTTTCTA
REM	REM19	AT1G54160;	2278	2298	+	23.3731	8.26e-09	2.36e-05	ATTAAAAAAAAAAAAAGAGAA
C2C2dof	AT2G28810	AT2G30590;	2071	2091	+	20.4545	8.27e-09	0.00111	CACTTTTTCTTTTACTTTTTT
MA1272.1	AT2G28810	AT2G30590;	2071	2091	+	20.4545	8.27e-09	0.0011	CACTTTTTCTTTTACTTTTTT
C2C2dof	AT5G02460	AT2G30590;	2079	2097	+	18.5152	8.3e-09	0.000368	CTTTTACTTTTTTTGTTTT
BBRBPC	BPC1	AT4G36920;	2718	2732	-	23.7424	8.33e-09	2.8e-05	CTTTCTCTCTCTCTC
BBRBPC	BPC5	AT1G17920;	2334	2362	+	21.9024	8.52e-09	2.72e-05	GCCTCGAAGAAGGTGAGAGAGAGAGAGAG
ABI3VP1	VRN1	AT5G44210;	2188	2206	-	23.3333	8.61e-09	3.01e-05	ATTGTTTTTTTTTTTTTTT
BBRBPC	BPC5	AT1G52150;	1182	1210	+	21.878	8.63e-09	2.72e-05	GAGAAAAAGAAAGAAGGAAAGAAAGAAAG
BBRBPC	BPC6	AT4G29230;	2639	2659	+	22.2237	8.68e-09	2.63e-05	CTTGTTCTCTCTCTCTCTCTT
MA1402.1	BPC6	AT4G29230;	2639	2659	+	22.2237	8.68e-09	2.56e-05	CTTGTTCTCTCTCTCTCTCTT
C2C2dof	At5g62940	AT5G65510;	2702	2722	-	20	8.71e-09	0.000342	AGAAAAAAAAAAAAGTAAATG
ABI3VP1	VRN1	AT2G24570;	336	364	-	17.4627	8.76e-09	1.62e-05	CGAAGTTTTATTTTTTTTTGTTTTTTTGT
Orphan	BBX31	AT4G29230;	1725	1739	-	19.8182	8.79e-09	0.00154	AAAAAGTAAAAAAGA
C2C2dof	AT1G69570	AT2G24570;	900	926	+	22.0152	9e-09	0.000225	AATTTTCTTTTTCTTTTTCTTTCATGT
MA1268.1	AT1G69570	AT2G24570;	900	926	+	22.0152	9e-09	0.000221	AATTTTCTTTTTCTTTTTCTTTCATGT
ABI3VP1	VRN1	AT1G63650;	992	1020	+	17.3134	9.24e-09	1.69e-05	TAGTTTGTTTTTTTGTTTTTTTGTTTTTT
NAC	NTM1	AT4G31550;	177	197	-	20.2576	9.26e-09	0.000351	GATAAAAGACAAAAAGTAAAA
C2C2dof	dof24	AT4G31550;	179	193	-	16.803	9.32e-09	0.00166	AAAGACAAAAAGTAA
BBRBPC	BPC5	AT1G24260;	2893	2922	+	-2.72368	9.35e-09	3e-05	AGAAAGAAAGAAAGAAAGAGAGAGGCTCAT
MA1403.1	BPC5	AT1G24260;	2893	2922	+	-2.72368	9.35e-09	2.97e-05	AGAAAGAAAGAAAGAAAGAGAGAGGCTCAT
C2C2dof	At5g62940	AT4G36920;	1258	1278	+	19.9545	9.37e-09	0.000342	AACAAAAACAAAAAGCAAAAA
C2C2dof	OBP3	AT2G24570;	902	922	+	21.1364	9.41e-09	4.3e-05	TTTTCTTTTTCTTTTTCTTTC
MA1274.1	OBP3	AT2G24570;	902	922	+	21.1364	9.41e-09	4.31e-05	TTTTCTTTTTCTTTTTCTTTC
ABI3VP1	VRN1	AT5G46880;	1493	1521	-	17.2537	9.44e-09	1.71e-05	ATAGCATTTTTTTCTTTTTTTTTCTTTTG
C2H2	At1g14580	AT1G16070;	2643	2662	-	22.8714	9.53e-09	0.000965	TAATATTTTGTCGTTTTCCT
MA1160.1	AT1G14580	AT1G16070;	2643	2662	-	22.8714	9.53e-09	0.000962	TAATATTTTGTCGTTTTCCT
C2H2	MGP	AT1G16070;	2643	2662	+	22.5455	9.73e-09	0.000707	AGGAAAACGACAAAATATTA
MA1158.1	MGP	AT1G16070;	2643	2662	+	22.5455	9.73e-09	0.0007	AGGAAAACGACAAAATATTA
C2H2	SGR5	AT4G16610;	1898	1912	-	21.3788	9.78e-09	0.000943	AGAAAAAGACAAAAA
MA1159.1	SGR5	AT4G16610;	1898	1912	-	21.3788	9.78e-09	0.000932	AGAAAAAGACAAAAA
C2H2	SGR5	AT4G31550;	2235	2249	+	21.3788	9.78e-09	0.000943	AGAAAAAGACAAAAA
MA1159.1	SGR5	AT4G31550;	2235	2249	+	21.3788	9.78e-09	0.000932	AGAAAAAGACAAAAA
C2C2dof	At5g62940	AT4G31550;	176	196	-	19.9242	9.81e-09	0.000342	ATAAAAGACAAAAAGTAAAAT
C2H2	IDD4	AT4G31550;	2234	2250	+	22.7424	9.87e-09	0.000855	TAGAAAAAGACAAAAAA
MA1371.1	IDD4	AT4G31550;	2234	2250	+	22.7424	9.87e-09	0.000858	TAGAAAAAGACAAAAAA
MADS	AGL6	AT3G54340;	2855	2873	-	22.697	9.87e-09	0.000686	TTACTAAAAATGGAAAGTA
MA1205.1	AGL6	AT3G54340;	2855	2873	-	22.697	9.87e-09	0.000696	TTACTAAAAATGGAAAGTA
NAC	NTM1	AT5G65510;	2703	2723	-	20.2121	9.9e-09	0.000351	GAGAAAAAAAAAAAAGTAAAT
ABI3VP1	VRN1	AT5G46880;	1799	1827	+	17.1045	9.96e-09	1.78e-05	TGTTTCTTTTCTTTTTTTTTTTTTTGGAC
C2H2	At5g66730	AT4G16610;	1897	1913	+	21.8182	9.96e-09	0.00101	TTTTTTGTCTTTTTCTT
C2C2dof	At4g38000	AT3G16940;	667	694	+	21.9091	1e-08	3.99e-05	TTTTTTTTTTTTTTTTTTTTTTATTTTA
REM	REM19	AT4G21750;	1710	1724	-	21.7612	1e-08	3.33e-05	GAAAAAAAAAAAAAA
REM	REM19	AT4G21750;	1708	1728	-	23.1642	1e-08	2.77e-05	AACAGAAAAAAAAAAAAAAAA
REM	REM19	AT5G44210;	2182	2202	+	23.1642	1e-08	2.77e-05	TTATTCAAAAAAAAAAAAAAA
C2C2dof	OBP1	AT2G30590;	2070	2090	+	19.2576	1.01e-08	0.00075	CCACTTTTTCTTTTACTTTTT
MA1278.1	OBP1	AT2G30590;	2070	2090	+	19.2576	1.01e-08	0.000747	CCACTTTTTCTTTTACTTTTT
REM	REM19	AT4G31550;	479	499	+	23.1493	1.02e-08	2.77e-05	ACAAAAAAAAAAAAAAAAGAG
BBRBPC	BPC5	AT4G16610;	2848	2877	-	-3.13158	1.02e-08	3.23e-05	AGAGAAGCTATGAGAGAGAGAGAGAATGAG
MA1403.1	BPC5	AT4G16610;	2848	2877	-	-3.13158	1.02e-08	3.19e-05	AGAGAAGCTATGAGAGAGAGAGAGAATGAG
C2C2gata	ZML1	AT4G31550;	2798	2818	+	22.4898	1.02e-08	0.00119	CTCAATCACAGCCGTTGGATC
ND	FRS9	AT4G36920;	2712	2732	-	23.0606	1.03e-08	2.65e-05	CTTTCTCTCTCTCTCTTCTCT
M2347_1.02	AGL10	AT5G46880;	1800	1820	-	19.5763	1.03e-08	2.96e-05	AAAAAAAAAAAGAAAAGAAAC
C2C2dof	AT5G02460	AT1G24260;	2884	2904	+	21	1.04e-08	0.000799	AAAAAAGAAAGAAAGAAAGAA
MA1281.1	AT5G02460	AT1G24260;	2884	2904	+	21	1.04e-08	0.000809	AAAAAAGAAAGAAAGAAAGAA
bZIP	bZIP44	AT5G61190;	2723	2735	+	22.4242	1.04e-08	0.0023	ATGCTGACGTGGC
ABI3VP1	VRN1	AT3G16940;	672	700	+	16.9701	1.04e-08	1.85e-05	TTTTTTTTTTTTTTTTTATTTTATTTTTA
C2H2	MGP	AT4G16610;	1894	1913	-	22.4848	1.05e-08	0.000707	AAGAAAAAGACAAAAAAGTT
MA1158.1	MGP	AT4G16610;	1894	1913	-	22.4848	1.05e-08	0.0007	AAGAAAAAGACAAAAAAGTT
ABI3VP1	VRN1	AT5G46880;	1796	1824	+	16.9403	1.06e-08	1.85e-05	AATTGTTTCTTTTCTTTTTTTTTTTTTTG
ABI3VP1	VRN1	AT1G54160;	2277	2305	-	16.8806	1.08e-08	1.86e-05	ACTCCTTTTCTCTTTTTTTTTTTTTAATT
BBRBPC	BPC6	AT1G17920;	2350	2370	-	21.7763	1.08e-08	3.23e-05	GTACTTCTCTCTCTCTCTCTC
MA1402.1	BPC6	AT1G17920;	2350	2370	-	21.7763	1.08e-08	3.14e-05	GTACTTCTCTCTCTCTCTCTC
C2C2dof	AT5G66940	AT4G16780;	2483	2503	-	20.0152	1.09e-08	0.000361	TTTGTTTACTTTTTTTTTGTT
ABI3VP1	VRN1	AT4G31550;	475	503	-	16.8507	1.09e-08	1.86e-05	AAATCTCTTTTTTTTTTTTTTTTGTCAAG
C2H2	At5g66730	AT1G16070;	2643	2659	-	21.7727	1.09e-08	0.00101	TATTTTGTCGTTTTCCT
BBRBPC	BPC5	AT1G54160;	2511	2540	-	-3.46053	1.09e-08	3.41e-05	AGAGAGAGAGAGAGAGAGAGACCTTTGGTG
MA1403.1	BPC5	AT1G54160;	2511	2540	-	-3.46053	1.09e-08	3.37e-05	AGAGAGAGAGAGAGAGAGAGACCTTTGGTG
C2C2dof	AT3G52440	AT4G36920;	980	1000	+	19.697	1.11e-08	0.00191	ATAATTCCTTTTTCCTTTTTT
C2C2dof	OBP3	AT4G31550;	178	198	+	21	1.12e-08	4.97e-05	TTTACTTTTTGTCTTTTATCT
MA1274.1	OBP3	AT4G31550;	178	198	+	21	1.12e-08	4.98e-05	TTTACTTTTTGTCTTTTATCT
C2C2dof	AT1G69570	AT1G54160;	2274	2300	-	21.803	1.12e-08	0.000245	TTTTCTCTTTTTTTTTTTTTAATTATG
MA1268.1	AT1G69570	AT1G54160;	2274	2300	-	21.803	1.12e-08	0.00024	TTTTCTCTTTTTTTTTTTTTAATTATG
BBRBPC	BPC5	AT2G27050;	2458	2486	-	21.3171	1.13e-08	3.52e-05	TTGAAGATGAAAGAGAGAGAGAGAGAGAG
BBRBPC	BPC5	AT1G54160;	2513	2542	-	-3.63158	1.13e-08	3.48e-05	GAAGAGAGAGAGAGAGAGAGAGACCTTTGG
MA1403.1	BPC5	AT1G54160;	2513	2542	-	-3.63158	1.13e-08	3.44e-05	GAAGAGAGAGAGAGAGAGAGAGACCTTTGG
C2C2dof	At4g38000	AT1G24260;	2869	2896	-	21.7879	1.14e-08	4.41e-05	TTCTTTCTTTTTTTCTTTATATTTTTTT
ABI3VP1	VRN1	AT4G21750;	1067	1095	+	16.7313	1.14e-08	1.92e-05	GATTTTTTTTTTGTATTTTGTTTTTTAAA
BBRBPC	BPC1	AT2G30590;	2800	2823	-	21.2879	1.14e-08	2.94e-05	GAGATATAGAGAGAGAGGGAATGA
MA1404.1	BPC1	AT2G30590;	2800	2823	-	21.2879	1.14e-08	2.92e-05	GAGATATAGAGAGAGAGGGAATGA
C2H2	SGR5	AT4G16610;	1899	1913	+	19.803	1.14e-08	0.00118	TTTTGTCTTTTTCTT
C2C2dof	AT1G69570	AT4G31550;	479	499	+	20.197	1.15e-08	0.000711	ACAAAAAAAAAAAAAAAAGAG
M2347_1.02	AGL10	AT2G24570;	339	359	+	19.5028	1.16e-08	3.27e-05	AAAAAACAAAAAAAAATAAAA
C2C2gata	ZML1	AT4G01250;	522	542	+	22.3673	1.16e-08	0.00119	GAGAATCTTGACCGTTGGATC
REM	REM19	AT5G44210;	2184	2204	+	23.0149	1.16e-08	3.11e-05	ATTCAAAAAAAAAAAAAAACA
ABI3VP1	VRN1	AT3G16940;	671	689	+	23.0139	1.17e-08	3.93e-05	TTTTTTTTTTTTTTTTTTA
ABI3VP1	VRN1	AT2G28810;	633	651	-	23.0139	1.17e-08	3.93e-05	TTTTTTTTTTTTTTTTTTA
C2C2dof	Adof1	AT4G16780;	2484	2504	+	19.4545	1.17e-08	0.000508	ACAAAAAAAAAGTAAACAAAA
MA1277.1	Adof1	AT4G16780;	2484	2504	+	19.4545	1.17e-08	0.000496	ACAAAAAAAAAGTAAACAAAA
C2C2gata	GATA16	AT1G54160;	2434	2460	+	19.7111	1.17e-08	0.000446	CATCATCATCATCATCATAATCTCAAG
BBRBPC	BPC5	AT2G30590;	2803	2831	-	21.2439	1.17e-08	3.59e-05	GGAATTGGGAGATATAGAGAGAGAGGGAA
REM	REM19	AT4G29230;	394	414	+	23	1.18e-08	3.11e-05	CCAAAAAAAAAAAAAAAAAAA
ND	FRS9	AT1G54160;	2517	2537	+	22.803	1.2e-08	3.05e-05	AGGTCTCTCTCTCTCTCTCTC
C2C2dof	COG1	AT1G54160;	2280	2300	+	19.9242	1.21e-08	0.000568	TAAAAAAAAAAAAAGAGAAAA
MA1279.1	COG1	AT1G54160;	2280	2300	+	19.9242	1.21e-08	0.000567	TAAAAAAAAAAAAAGAGAAAA
C2H2	IDD7	AT4G16610;	1896	1913	-	22.2121	1.22e-08	0.00172	AAGAAAAAGACAAAAAAG
MA1374.1	IDD7	AT4G16610;	1896	1913	-	22.2121	1.22e-08	0.00176	AAGAAAAAGACAAAAAAG
C2H2	IDD2	AT4G31550;	2234	2251	-	21.0758	1.24e-08	0.000806	CTTTTTTGTCTTTTTCTA
BBRBPC	BPC5	AT1G54160;	2509	2538	-	-4.02632	1.24e-08	3.73e-05	AGAGAGAGAGAGAGAGAGACCTTTGGTGCT
MA1403.1	BPC5	AT1G54160;	2509	2538	-	-4.02632	1.24e-08	3.69e-05	AGAGAGAGAGAGAGAGAGACCTTTGGTGCT
ABI3VP1	VRN1	AT2G17950;	969	987	+	22.9583	1.24e-08	4.11e-05	ATCTTTTTTTTTTTTTTTA
BBRBPC	BPC1	AT4G16780;	2859	2882	-	21.1212	1.24e-08	3.15e-05	TAGAGAGGCAGAGAGAGAGAGAGA
MA1404.1	BPC1	AT4G16780;	2859	2882	-	21.1212	1.24e-08	3.13e-05	TAGAGAGGCAGAGAGAGAGAGAGA
M2347_1.02	AGL10	AT1G24260;	2877	2897	+	19.4576	1.24e-08	3.46e-05	ATAAAGAAAAAAAGAAAGAAA
C2C2dof	AT1G47655	AT4G16780;	897	911	-	18.0909	1.24e-08	0.000826	TCTTTTTCTTTTTTT
ABI3VP1	VRN1	AT1G63650;	991	1019	+	16.4776	1.24e-08	2.08e-05	TTAGTTTGTTTTTTTGTTTTTTTGTTTTT
C2C2dof	AT5G66940	AT1G52150;	1178	1206	-	21.2879	1.25e-08	0.000216	CTTTCTTTCCTTCTTTCTTTTTCTCTATT
MA1267.1	AT5G66940	AT1G52150;	1178	1206	-	21.2879	1.25e-08	0.000225	CTTTCTTTCCTTCTTTCTTTTTCTCTATT
C2H2	At1g14580	AT1G16070;	2643	2659	+	21.9091	1.25e-08	0.000971	AGGAAAACGACAAAATA
BBRBPC	BPC5	AT2G27050;	2460	2488	-	21.1098	1.25e-08	3.77e-05	GTTTGAAGATGAAAGAGAGAGAGAGAGAG
BBRBPC	BPC5	AT1G17920;	2339	2368	+	-4.10526	1.26e-08	3.75e-05	GAAGAAGGTGAGAGAGAGAGAGAGAGAAGT
MA1403.1	BPC5	AT1G17920;	2339	2368	+	-4.10526	1.26e-08	3.71e-05	GAAGAAGGTGAGAGAGAGAGAGAGAGAAGT
REM	REM19	AT4G31550;	478	492	+	21.6567	1.26e-08	4.05e-05	GACAAAAAAAAAAAA
REM	REM19	AT5G44210;	2631	2645	+	21.6567	1.26e-08	4.05e-05	GACAAAAAAAAAAAA
ABI3VP1	VRN1	AT1G63650;	994	1022	+	16.4179	1.27e-08	2.1e-05	GTTTGTTTTTTTGTTTTTTTGTTTTTTGT
BBRBPC	BPC5	AT4G16610;	2846	2874	-	21.0732	1.27e-08	3.78e-05	GAAGCTATGAGAGAGAGAGAGAATGAGAG
ABI3VP1	VRN1	AT2G27050;	2845	2873	+	16.3731	1.29e-08	2.11e-05	TCTCTTTAGTTTTTTTTTTTGTTTTTGAC
C2C2dof	At4g38000	AT1G24260;	2868	2895	-	21.6515	1.31e-08	4.92e-05	TCTTTCTTTTTTTCTTTATATTTTTTTT
C2C2dof	AT5G66940	AT5G46880;	1486	1514	-	21.2424	1.31e-08	0.000216	TTTTTTCTTTTTTTTTCTTTTGAAACCTA
MA1267.1	AT5G66940	AT5G46880;	1486	1514	-	21.2424	1.31e-08	0.000225	TTTTTTCTTTTTTTTTCTTTTGAAACCTA
C2C2dof	At4g38000	AT4G29230;	1623	1650	-	21.6364	1.33e-08	4.92e-05	CTTTTGTTATTCATTTTTCTTCTTTTTT
C2H2	IDD4	AT1G16070;	2643	2659	+	22.4091	1.33e-08	0.000855	AGGAAAACGACAAAATA
MA1371.1	IDD4	AT1G16070;	2643	2659	+	22.4091	1.33e-08	0.000858	AGGAAAACGACAAAATA
C2C2dof	AT5G02460	AT1G63650;	804	824	-	20.803	1.34e-08	0.000799	GAAAAAGTAAAATGAAAGAGA
MA1281.1	AT5G02460	AT1G63650;	804	824	-	20.803	1.34e-08	0.000809	GAAAAAGTAAAATGAAAGAGA
ND	FRS9	AT3G47600;	2521	2541	-	22.6212	1.34e-08	3.36e-05	CCTCCTCTCTCTCTCTCTCCA
ABI3VP1	VRN1	AT4G31550;	478	496	-	22.8889	1.35e-08	4.31e-05	TTTTTTTTTTTTTTTTGTC
ABI3VP1	VRN1	AT5G44210;	2631	2649	-	22.8889	1.35e-08	4.31e-05	TTTTTTTTTTTTTTTTGTC
C2C2dof	AT2G28810	AT4G31550;	178	192	+	17.197	1.35e-08	0.00245	TTTACTTTTTGTCTT
BBRBPC	BPC5	AT4G36920;	2808	2836	-	20.939	1.36e-08	3.97e-05	AAGAGCTAAAGAGAGAGAGAGAAGAAAAT
C2C2dof	OBP1	AT1G24260;	2877	2897	-	19.0758	1.37e-08	0.00075	TTTCTTTCTTTTTTTCTTTAT
MA1278.1	OBP1	AT1G24260;	2877	2897	-	19.0758	1.37e-08	0.000747	TTTCTTTCTTTTTTTCTTTAT
C2H2	NUC	AT1G16070;	2643	2662	-	21.7727	1.41e-08	0.0015	TAATATTTTGTCGTTTTCCT
MA1157.1	NUC	AT1G16070;	2643	2662	-	21.7727	1.41e-08	0.00149	TAATATTTTGTCGTTTTCCT
C2H2	AtIDD11	AT4G16610;	1896	1913	+	21.6061	1.42e-08	0.00131	CTTTTTTGTCTTTTTCTT
ABI3VP1	VRN1	AT2G24570;	330	358	-	16.0896	1.43e-08	2.31e-05	TTTATTTTTTTTTGTTTTTTTGTTGTTTA
C2H2	IDD5	AT1G16070;	2643	2659	-	21.3788	1.43e-08	0.000942	TATTTTGTCGTTTTCCT
C2C2dof	AT1G69570	AT4G32980;	1600	1626	-	21.5606	1.44e-08	0.000245	TTCTTGCTTTTTCTTCTTTCTTTTCTC
MA1268.1	AT1G69570	AT4G32980;	1600	1626	-	21.5606	1.44e-08	0.00024	TTCTTGCTTTTTCTTCTTTCTTTTCTC
C2H2	At5g66730	AT4G31550;	2234	2250	-	21.6061	1.45e-08	0.00101	TTTTTTGTCTTTTTCTA
C2C2gata	ZIM	AT4G01250;	527	541	+	21.6667	1.45e-08	0.00274	TCTTGACCGTTGGAT
bZIP	bZIP50	AT1G17920;	2136	2152	-	21.0606	1.45e-08	0.00309	TGCTGACGTCATCAGCC
MA1342.1	bZIP50	AT1G17920;	2136	2152	-	21.0606	1.45e-08	0.00318	TGCTGACGTCATCAGCC
ABI3VP1	VRN1	AT1G24260;	2865	2893	-	16.0149	1.46e-08	2.34e-05	TTTCTTTTTTTCTTTATATTTTTTTTATC
ABI3VP1	VRN1	AT3G16940;	672	690	+	22.8056	1.46e-08	4.62e-05	TTTTTTTTTTTTTTTTTAT
BBRBPC	BPC6	AT1G54160;	2353	2373	-	21.1447	1.48e-08	4.33e-05	CTATCTTTCTCTCTCTTCCTC
MA1402.1	BPC6	AT1G54160;	2353	2373	-	21.1447	1.48e-08	4.22e-05	CTATCTTTCTCTCTCTTCCTC
C2H2	At5g66730	AT1G16070;	2643	2659	+	21.8485	1.48e-08	0.000959	AGGAAAACGACAAAATA
BBRBPC	BPC1	AT4G04890;	1634	1648	+	23.1667	1.48e-08	4.75e-05	TTCTCTCTCTCTCTT
BBRBPC	BPC1	AT4G36920;	2716	2730	-	23.1667	1.48e-08	4.75e-05	TTCTCTCTCTCTCTT
BBRBPC	BPC1	AT4G36920;	2814	2828	+	23.1667	1.48e-08	4.75e-05	TTCTCTCTCTCTCTT
ABI3VP1	VRN1	AT5G46880;	1806	1824	+	22.7917	1.49e-08	4.62e-05	TTTCTTTTTTTTTTTTTTG
M2347_1.02	AGL10	AT1G52150;	1189	1209	+	19.3333	1.5e-08	4.12e-05	AGAAAGAAGGAAAGAAAGAAA
ND	FRS9	AT3G47600;	2517	2537	-	22.4394	1.5e-08	3.7e-05	CTCTCTCTCTCTCTCCACCAT
C2C2dof	OBP3	AT3G47600;	898	916	+	18.4848	1.5e-08	0.00141	AATTTTTTTTTTCTTTTTG
C2C2dof	OBP3	AT1G52150;	2070	2090	-	20.7576	1.5e-08	6.45e-05	TTTTCTTTTGTTTTTTTTTAT
MA1274.1	OBP3	AT1G52150;	2070	2090	-	20.7576	1.5e-08	6.47e-05	TTTTCTTTTGTTTTTTTTTAT
BBRBPC	BPC1	AT4G29230;	2638	2661	-	20.7424	1.5e-08	3.77e-05	AAAAGAGAGAGAGAGAGAACAAGG
MA1404.1	BPC1	AT4G29230;	2638	2661	-	20.7424	1.5e-08	3.74e-05	AAAAGAGAGAGAGAGAGAACAAGG
C2C2dof	Adof1	AT4G29230;	1726	1746	-	18.8939	1.5e-08	0.000702	AAAACAAAAAAAGTAAAAAAG
C2H2	At1g14580	AT4G31550;	2234	2250	+	21.7121	1.52e-08	0.000971	TAGAAAAAGACAAAAAA
C2C2dof	Adof1	AT4G36920;	1261	1281	+	19.2879	1.52e-08	0.000508	AAAAACAAAAAGCAAAAAGTT
MA1277.1	Adof1	AT4G36920;	1261	1281	+	19.2879	1.52e-08	0.000496	AAAAACAAAAAGCAAAAAGTT
C2C2dof	OBP3	AT1G24260;	2866	2886	-	20.7424	1.53e-08	6.45e-05	TTTTCTTTATATTTTTTTTAT
MA1274.1	OBP3	AT1G24260;	2866	2886	-	20.7424	1.53e-08	6.47e-05	TTTTCTTTATATTTTTTTTAT
ABI3VP1	VRN1	AT4G36920;	2832	2850	+	22.7639	1.54e-08	4.69e-05	CTCTTTTTTTTTTGTTTTC
M2347_1.02	AGL10	AT4G16610;	6	26	-	19.3107	1.55e-08	4.2e-05	AAGAAGAAGAAAAAAAAAAGA
C2H2	AtIDD11	AT1G16070;	2643	2660	-	21.5303	1.55e-08	0.00131	ATATTTTGTCGTTTTCCT
ND	FRS9	AT3G05690;	2372	2392	+	22.3788	1.55e-08	3.78e-05	CTCTTTCTCTCTCTCCCTACT
BBRBPC	BPC5	AT1G24260;	2891	2920	+	-5.01316	1.56e-08	4.53e-05	AAAGAAAGAAAGAAAGAAAGAGAGAGGCTC
MA1403.1	BPC5	AT1G24260;	2891	2920	+	-5.01316	1.56e-08	4.48e-05	AAAGAAAGAAAGAAAGAAAGAGAGAGGCTC
ABI3VP1	VRN1	AT5G46880;	1495	1523	-	15.8209	1.57e-08	2.48e-05	ACATAGCATTTTTTTCTTTTTTTTTCTTT
BBRBPC	BPC5	AT1G24260;	2941	2970	+	-5.02632	1.57e-08	4.53e-05	GCAAGGAAAGAGAGAGAGAGAGATTGAGAT
MA1403.1	BPC5	AT1G24260;	2941	2970	+	-5.02632	1.57e-08	4.48e-05	GCAAGGAAAGAGAGAGAGAGAGATTGAGAT
REM	REM19	AT4G31550;	479	493	+	21.1343	1.57e-08	4.82e-05	ACAAAAAAAAAAAAA
REM	REM19	AT5G44210;	2632	2646	+	21.1343	1.57e-08	4.82e-05	ACAAAAAAAAAAAAA
REM	REM19	AT1G07640;	270	284	-	21.1343	1.57e-08	4.82e-05	ACAAAAAAAAAAAAA
C2C2dof	AT1G69570	AT1G63650;	812	838	+	21.4697	1.58e-08	0.000245	ATTTTACTTTTTCAATATTTTGTTTTT
C2C2dof	AT1G69570	AT1G24260;	2862	2888	-	21.4697	1.58e-08	0.000245	TTTTTTCTTTATATTTTTTTTATCTAT
MA1268.1	AT1G69570	AT1G63650;	812	838	+	21.4697	1.58e-08	0.00024	ATTTTACTTTTTCAATATTTTGTTTTT
MA1268.1	AT1G69570	AT1G24260;	2862	2888	-	21.4697	1.58e-08	0.00024	TTTTTTCTTTATATTTTTTTTATCTAT
C2C2dof	AT5G02460	AT3G05690;	2551	2571	-	20.6667	1.59e-08	0.000799	AATAAAGCAAAGAAAAAAAGA
MA1281.1	AT5G02460	AT3G05690;	2551	2571	-	20.6667	1.59e-08	0.000809	AATAAAGCAAAGAAAAAAAGA
M2347_1.02	AGL10	AT4G21750;	1713	1733	-	19.2881	1.6e-08	4.28e-05	ACAAAAACAGAAAAAAAAAAA
BBRBPC	BPC1	AT1G75710;	908	931	-	20.5909	1.62e-08	4.01e-05	GACAGAGAGAGAGAAAGAGAACTT
MA1404.1	BPC1	AT1G75710;	908	931	-	20.5909	1.62e-08	3.98e-05	GACAGAGAGAGAGAAAGAGAACTT
C2C2dof	Adof1	AT4G31550;	173	193	-	19.2424	1.64e-08	0.000508	AAAGACAAAAAGTAAAATGAG
MA1277.1	Adof1	AT4G31550;	173	193	-	19.2424	1.64e-08	0.000496	AAAGACAAAAAGTAAAATGAG
C2C2dof	OBP3	AT5G46880;	1805	1825	+	20.6818	1.65e-08	6.73e-05	TTTTCTTTTTTTTTTTTTTGG
MA1274.1	OBP3	AT5G46880;	1805	1825	+	20.6818	1.65e-08	6.75e-05	TTTTCTTTTTTTTTTTTTTGG
C2C2dof	COG1	AT3G05690;	2970	2984	+	19.2121	1.65e-08	0.00266	ATTTTTCACTTTTTG
BBRBPC	BPC5	AT1G17920;	2342	2370	+	20.5122	1.66e-08	4.79e-05	GAAGGTGAGAGAGAGAGAGAGAGAAGTAC
MADS	AGL16	AT3G54340;	2857	2877	+	22.7105	1.67e-08	0.00283	CTTTCCATTTTTAGTAACTCA
C2C2dof	OBP3	AT2G30590;	2075	2095	+	20.6667	1.68e-08	6.73e-05	TTTTCTTTTACTTTTTTTGTT
MA1274.1	OBP3	AT2G30590;	2075	2095	+	20.6667	1.68e-08	6.75e-05	TTTTCTTTTACTTTTTTTGTT
C2C2dof	AT1G69570	AT4G31550;	477	503	-	21.4091	1.68e-08	0.000245	AAATCTCTTTTTTTTTTTTTTTTGTCA
MA1268.1	AT1G69570	AT4G31550;	477	503	-	21.4091	1.68e-08	0.00024	AAATCTCTTTTTTTTTTTTTTTTGTCA
C2H2	AtIDD11	AT4G16610;	1892	1912	+	20.2576	1.69e-08	0.00134	AAAACTTTTTTGTCTTTTTCT
MADS	AGL16	AT3G47600;	1687	1701	+	20.9697	1.69e-08	0.00311	TTTCCTTATTGGGAA
MA1199.1	AGL16	AT3G47600;	1687	1701	+	20.9697	1.69e-08	0.00309	TTTCCTTATTGGGAA
ABI3VP1	VRN1	AT3G16940;	646	674	+	15.597	1.69e-08	2.65e-05	ATAATAAATAGTTTTTTTTTTTTTTTTTT
C2C2dof	COG1	AT4G16780;	2481	2501	+	19.697	1.7e-08	0.000593	AAAACAAAAAAAAAGTAAACA
MA1279.1	COG1	AT4G16780;	2481	2501	+	19.697	1.7e-08	0.000591	AAAACAAAAAAAAAGTAAACA
C2C2dof	At3g45610	AT5G65510;	2704	2722	+	19	1.71e-08	0.00139	TTTACTTTTTTTTTTTTCT
MA1270.1	AT3G45610	AT5G65510;	2704	2722	+	19	1.71e-08	0.00143	TTTACTTTTTTTTTTTTCT
C2C2gata	ZML1	AT2G24570;	2801	2821	+	21.9796	1.71e-08	0.00119	CTCAATCTCAGCCGTTAGATC
ND	FRS9	AT3G05690;	2368	2388	+	22.2121	1.72e-08	4.12e-05	TCTTCTCTTTCTCTCTCTCCC
BBRBPC	BPC1	AT1G54160;	2345	2368	+	20.4545	1.73e-08	4.23e-05	CAGAGACAGAGGAAGAGAGAGAAA
MA1404.1	BPC1	AT1G54160;	2345	2368	+	20.4545	1.73e-08	4.2e-05	CAGAGACAGAGGAAGAGAGAGAAA
ABI3VP1	VRN1	AT4G36920;	2576	2604	-	15.5075	1.75e-08	2.71e-05	GTTTCTTTATTTTTTTTATTTTTATTTTA
C2C2dof	OBP1	AT4G36920;	2319	2339	-	18.9242	1.75e-08	0.00075	TTTGTTTGTTTTTTCCTTTTT
MA1278.1	OBP1	AT4G36920;	2319	2339	-	18.9242	1.75e-08	0.000747	TTTGTTTGTTTTTTCCTTTTT
C2H2	MGP	AT4G16610;	1896	1913	+	21.8182	1.76e-08	0.00168	CTTTTTTGTCTTTTTCTT
BBRBPC	BPC1	AT1G24260;	2880	2903	+	20.4242	1.76e-08	4.24e-05	AAGAAAAAAAGAAAGAAAGAAAGA
MA1404.1	BPC1	AT1G24260;	2880	2903	+	20.4242	1.76e-08	4.21e-05	AAGAAAAAAAGAAAGAAAGAAAGA
BBRBPC	BPC5	AT4G36920;	2700	2728	+	20.378	1.77e-08	5.03e-05	AAAACAGTGACAAGAGAAGAGAGAGAGAG
C2H2	At1g14580	AT4G16610;	1894	1913	+	22.2429	1.77e-08	0.0012	AACTTTTTTGTCTTTTTCTT
MA1160.1	AT1G14580	AT4G16610;	1894	1913	+	22.2429	1.77e-08	0.00119	AACTTTTTTGTCTTTTTCTT
BBRBPC	BPC5	AT2G27050;	2460	2489	-	-5.5	1.78e-08	5.01e-05	AGTTTGAAGATGAAAGAGAGAGAGAGAGAG
MA1403.1	BPC5	AT2G27050;	2460	2489	-	-5.5	1.78e-08	4.96e-05	AGTTTGAAGATGAAAGAGAGAGAGAGAGAG
C2H2	MGP	AT1G16070;	2643	2660	-	21.803	1.78e-08	0.00168	ATATTTTGTCGTTTTCCT
BBRBPC	BPC5	AT3G47600;	2662	2691	-	-5.51316	1.78e-08	5.01e-05	AGAGAGAGAGAGAGAGAGGTTTAAGCTGAA
MA1403.1	BPC5	AT3G47600;	2662	2691	-	-5.51316	1.78e-08	4.96e-05	AGAGAGAGAGAGAGAGAGGTTTAAGCTGAA
M2347_1.02	AGL10	AT5G46880;	2299	2319	+	19.2147	1.78e-08	4.71e-05	GAAAGGAAAGAAAAAAAAAAA
C2H2	IDD7	AT1G16070;	2643	2660	+	21.8636	1.79e-08	0.00172	AGGAAAACGACAAAATAT
MA1374.1	IDD7	AT1G16070;	2643	2660	+	21.8636	1.79e-08	0.00176	AGGAAAACGACAAAATAT
ABI3VP1	VRN1	AT3G05690;	2894	2922	+	15.4179	1.8e-08	2.77e-05	TTATTACTTTGTTGACTTTTTTTTTTTTG
BBRBPC	BPC6	AT5G44210;	2893	2913	+	20.7368	1.8e-08	5.2e-05	CCGTCTCTTTCTCTTTCTCTA
MA1402.1	BPC6	AT5G44210;	2893	2913	+	20.7368	1.8e-08	5.06e-05	CCGTCTCTTTCTCTTTCTCTA
C2C2dof	At4g38000	AT2G28810;	649	676	-	21.3333	1.81e-08	6.55e-05	TCTGATTTTTTTTTTTTTTTTTTTTTTT
ABI3VP1	VRN1	AT3G16940;	673	701	+	15.3582	1.84e-08	2.79e-05	TTTTTTTTTTTTTTTTATTTTATTTTTAT
C2H2	NUC	AT1G16070;	2643	2659	-	22.0714	1.86e-08	0.00285	TATTTTGTCGTTTTCCT
BBRBPC	BPC1	AT4G36920;	2720	2734	-	22.5152	1.86e-08	5.85e-05	CCCTTTCTCTCTCTC
M2347_1.02	AGL10	AT5G49330;	1703	1723	+	19.1808	1.87e-08	4.88e-05	AAAAAACAAGAAAAAACAAAA
C2C2dof	CDF3	AT2G17950;	2136	2154	-	19.6818	1.88e-08	0.00205	ATAATAAAAAAAGTGAAAA
C2C2dof	At4g38000	AT2G28810;	651	678	-	21.2879	1.89e-08	6.7e-05	TATCTGATTTTTTTTTTTTTTTTTTTTT
C2C2dof	COG1	AT4G31550;	176	196	-	19.6212	1.89e-08	0.000593	ATAAAAGACAAAAAGTAAAAT
MA1279.1	COG1	AT4G31550;	176	196	-	19.6212	1.89e-08	0.000591	ATAAAAGACAAAAAGTAAAAT
ABI3VP1	VRN1	AT1G54160;	1573	1601	-	15.2537	1.9e-08	2.87e-05	TTCTGTCTTTTTGTTTTTGTTTTTGTTTA
ABI3VP1	AT5G60130	AT2G30250;	849	869	+	22.5263	1.91e-08	0.00117	TTTTTGCTTGTTTTTAGCTTA
MA1416.1	RAMOSA1	AT4G36920;	2716	2729	+	22.8857	1.92e-08	6.91e-05	AAGAGAGAGAGAGA
MA1416.1	RAMOSA1	AT1G24260;	2948	2961	+	22.8857	1.92e-08	6.91e-05	AAGAGAGAGAGAGA
MA1416.1	RAMOSA1	AT4G04890;	1635	1648	-	22.8857	1.92e-08	6.91e-05	AAGAGAGAGAGAGA
MA1416.1	RAMOSA1	AT2G27050;	2463	2476	-	22.8857	1.92e-08	6.91e-05	AAGAGAGAGAGAGA
MA1416.1	RAMOSA1	AT1G54160;	2528	2541	-	22.8857	1.92e-08	6.91e-05	AAGAGAGAGAGAGA
MA1416.1	RAMOSA1	AT4G29230;	2646	2659	-	22.8857	1.92e-08	6.91e-05	AAGAGAGAGAGAGA
MA1416.1	RAMOSA1	AT3G47600;	2739	2752	-	22.8857	1.92e-08	6.91e-05	AAGAGAGAGAGAGA
MA1416.1	RAMOSA1	AT4G36920;	2815	2828	-	22.8857	1.92e-08	6.91e-05	AAGAGAGAGAGAGA
C2C2dof	AT5G66940	AT1G54160;	2282	2310	-	20.8939	1.94e-08	0.000216	TCTTGACTCCTTTTCTCTTTTTTTTTTTT
MA1267.1	AT5G66940	AT1G54160;	2282	2310	-	20.8939	1.94e-08	0.000225	TCTTGACTCCTTTTCTCTTTTTTTTTTTT
ABI3VP1	VRN1	AT1G24260;	2879	2907	-	15.1791	1.95e-08	2.9e-05	TCTTTCTTTCTTTCTTTCTTTTTTTCTTT
ABI3VP1	VRN1	AT4G21750;	1701	1729	+	15.1642	1.96e-08	2.9e-05	TAATGAGTTTTTTTTTTTTTTTTCTGTTT
C2C2dof	OBP1	AT2G37590;	2935	2955	-	18.8485	1.98e-08	0.00075	TTTGTTTTTTTTCTTCTTTTT
MA1278.1	OBP1	AT2G37590;	2935	2955	-	18.8485	1.98e-08	0.000747	TTTGTTTTTTTTCTTCTTTTT
M2347_1.02	AGL10	AT2G30250;	2807	2827	+	19.1412	1.99e-08	5.08e-05	AAGAAGAGAGAGAAACAAAAA
REM	REM19	AT4G29230;	391	411	+	22.3582	1.99e-08	5.18e-05	TGTCCAAAAAAAAAAAAAAAA
M2347_1.02	AGL10	AT4G31550;	479	499	+	19.1356	2e-08	5.08e-05	ACAAAAAAAAAAAAAAAAGAG
C2H2	AtIDD11	AT1G49720;	2453	2473	+	20.1364	2.01e-08	0.00134	ATATCTGTTTTGTCTTTTTTT
BBRBPC	BPC5	AT1G24260;	2878	2906	+	20.1098	2.01e-08	5.62e-05	TAAAGAAAAAAAGAAAGAAAGAAAGAAAG
REM	REM19	AT2G24570;	289	309	+	22.3433	2.02e-08	5.18e-05	ATTATAAAAAAAAAAAACAAT
C2C2dof	AT1G69570	AT3G05690;	2546	2572	+	21.2273	2.02e-08	0.000265	CTTTCTCTTTTTTTCTTTGCTTTATTC
MA1268.1	AT1G69570	AT3G05690;	2546	2572	+	21.2273	2.02e-08	0.000261	CTTTCTCTTTTTTTCTTTGCTTTATTC
ABI3VP1	VRN1	AT5G46880;	1792	1820	+	15.0597	2.04e-08	2.98e-05	CAACAATTGTTTCTTTTCTTTTTTTTTTT
C2C2dof	OBP4	AT5G65510;	2702	2720	-	18.2576	2.04e-08	0.0012	AAAAAAAAAAAAGTAAATG
BBRBPC	BPC1	AT1G24260;	437	460	-	20.1061	2.06e-08	4.9e-05	AAGAAAGAAAGAAAGAAAGAAAGC
MA1404.1	BPC1	AT1G24260;	437	460	-	20.1061	2.06e-08	4.86e-05	AAGAAAGAAAGAAAGAAAGAAAGC
M2347_1.02	AGL10	AT1G54160;	2283	2303	+	19.113	2.07e-08	5.17e-05	AAAAAAAAAAAGAGAAAAGGA
MADS	SVP_col_v3b_m1	AT3G54340;	1475	1489	+	20.5758	2.1e-08	0.00359	TTTTTCCTTTTTGGG
C2C2dof	At5g62940	AT4G29230;	1728	1748	-	19.4242	2.1e-08	0.000486	ACAAAACAAAAAAAGTAAAAA
ABI3VP1	VRN1	AT2G27050;	2846	2874	+	14.9552	2.11e-08	3.05e-05	CTCTTTAGTTTTTTTTTTTGTTTTTGACC
C2H2	AtIDD11	AT4G31550;	2234	2251	-	21.2879	2.11e-08	0.00131	CTTTTTTGTCTTTTTCTA
REM	REM19	AT2G17950;	968	988	-	22.2836	2.11e-08	5.34e-05	TTAAAAAAAAAAAAAAAGATG
REM	REM19	AT5G46880;	1807	1827	-	22.2687	2.14e-08	5.34e-05	GTCCAAAAAAAAAAAAAAGAA
BBRBPC	BPC5	AT2G27050;	2462	2491	-	-6.19737	2.15e-08	5.96e-05	AGAGTTTGAAGATGAAAGAGAGAGAGAGAG
MA1403.1	BPC5	AT2G27050;	2462	2491	-	-6.19737	2.15e-08	5.89e-05	AGAGTTTGAAGATGAAAGAGAGAGAGAGAG
BBRBPC	BPC5	AT1G24260;	2940	2968	+	19.9634	2.15e-08	5.93e-05	TGCAAGGAAAGAGAGAGAGAGAGATTGAG
ABI3VP1	VRN1	AT1G54160;	2279	2307	-	14.8955	2.15e-08	3.09e-05	TGACTCCTTTTCTCTTTTTTTTTTTTTAA
C2C2dof	At5g62940	AT4G16780;	2481	2501	+	19.4091	2.15e-08	0.000486	AAAACAAAAAAAAAGTAAACA
C2C2dof	Adof1	AT5G46880;	1497	1517	+	19.0606	2.16e-08	0.000508	AGAAAAAAAAAGAAAAAAATG
MA1277.1	Adof1	AT5G46880;	1497	1517	+	19.0606	2.16e-08	0.000496	AGAAAAAAAAAGAAAAAAATG
ABI3VP1	VRN1	AT5G46880;	2304	2322	-	22.375	2.16e-08	6.51e-05	AAGTTTTTTTTTTTCTTTC
C2C2dof	AT1G69570	AT2G17950;	2136	2162	+	21.1515	2.18e-08	0.000265	TTTTCACTTTTTTTATTATTCATTCTA
MA1268.1	AT1G69570	AT2G17950;	2136	2162	+	21.1515	2.18e-08	0.000261	TTTTCACTTTTTTTATTATTCATTCTA
BBRBPC	BPC6	AT4G04890;	1628	1648	+	20.3289	2.18e-08	6.19e-05	ATCTGGTTCTCTCTCTCTCTT
MA1402.1	BPC6	AT4G04890;	1628	1648	+	20.3289	2.18e-08	6.02e-05	ATCTGGTTCTCTCTCTCTCTT
ABI3VP1	VRN1	AT4G21750;	1708	1726	+	22.3611	2.2e-08	6.52e-05	TTTTTTTTTTTTTTTTCTG
C2H2	SGR5	AT4G31550;	2234	2248	-	19.3636	2.2e-08	0.00152	TTTTGTCTTTTTCTA
C2C2dof	Adof1	AT5G65510;	2699	2719	-	19.0455	2.21e-08	0.000508	AAAAAAAAAAAGTAAATGATT
MA1277.1	Adof1	AT5G65510;	2699	2719	-	19.0455	2.21e-08	0.000496	AAAAAAAAAAAGTAAATGATT
BBRBPC	BPC6	AT1G75710;	911	931	+	20.3026	2.21e-08	6.19e-05	TTCTCTTTCTCTCTCTCTGTC
MA1402.1	BPC6	AT1G75710;	911	931	+	20.3026	2.21e-08	6.02e-05	TTCTCTTTCTCTCTCTCTGTC
BBRBPC	BPC1	AT2G27050;	2464	2478	+	22.4545	2.23e-08	6.79e-05	CTCTCTCTCTCTTTC
BBRBPC	BPC1	AT1G24260;	2946	2960	-	22.4545	2.23e-08	6.79e-05	CTCTCTCTCTCTTTC
C2C2dof	OBP3	AT4G32980;	1688	1708	+	20.4242	2.24e-08	8.76e-05	TTTACTTTTTTCCCTCTTTCT
MA1274.1	OBP3	AT4G32980;	1688	1708	+	20.4242	2.24e-08	8.79e-05	TTTACTTTTTTCCCTCTTTCT
ABI3VP1	VRN1	AT5G49330;	1701	1729	-	14.7761	2.24e-08	3.19e-05	CTCTCTTTTTGTTTTTTCTTGTTTTTTTC
C2C2dof	AT5G02460	AT4G29230;	1720	1740	-	20.3939	2.24e-08	0.00081	AAAAAAGTAAAAAAGATGAAG
MA1281.1	AT5G02460	AT4G29230;	1720	1740	-	20.3939	2.24e-08	0.00082	AAAAAAGTAAAAAAGATGAAG
M2347_1.02	AGL10	AT5G46880;	1805	1825	-	19.0565	2.25e-08	5.55e-05	CCAAAAAAAAAAAAAAGAAAA
C2C2dof	Adof1	AT2G24570;	903	923	-	19.0303	2.26e-08	0.000508	TGAAAGAAAAAGAAAAAGAAA
MA1277.1	Adof1	AT2G24570;	903	923	-	19.0303	2.26e-08	0.000496	TGAAAGAAAAAGAAAAAGAAA
C2C2dof	AT1G69570	AT4G01250;	843	869	+	21.1061	2.28e-08	0.000265	TTTTTCCTTTTCTTCTTTCTTATTGTT
MA1268.1	AT1G69570	AT4G01250;	843	869	+	21.1061	2.28e-08	0.000261	TTTTTCCTTTTCTTCTTTCTTATTGTT
REM	REM19	AT1G07640;	264	284	-	22.1791	2.3e-08	5.67e-05	ACAAAAAAAAAAAAAAAACTC
BBRBPC	BPC1	AT2G30590;	2435	2458	-	19.8788	2.3e-08	5.41e-05	AAGAGAGGAAAAAAAGGAGAGAGA
MA1404.1	BPC1	AT2G30590;	2435	2458	-	19.8788	2.3e-08	5.37e-05	AAGAGAGGAAAAAAAGGAGAGAGA
ND	FRS9	AT1G17920;	2350	2370	-	21.7121	2.3e-08	5.46e-05	GTACTTCTCTCTCTCTCTCTC
C2C2dof	CDF3	AT4G29230;	1728	1746	-	19.5455	2.31e-08	0.00205	AAAACAAAAAAAGTAAAAA
bZIP	GBF6	AT5G61190;	2722	2736	+	19.3788	2.31e-08	0.0051	AATGCTGACGTGGCT
C2C2dof	AT2G28810	AT4G36920;	2318	2338	-	19.7273	2.31e-08	0.00111	TTGTTTGTTTTTTCCTTTTTC
MA1272.1	AT2G28810	AT4G36920;	2318	2338	-	19.7273	2.31e-08	0.0011	TTGTTTGTTTTTTCCTTTTTC
BBRBPC	BPC5	AT2G27050;	2464	2492	-	19.8049	2.31e-08	6.29e-05	TAGAGTTTGAAGATGAAAGAGAGAGAGAG
BBRBPC	BPC6	AT1G24260;	2944	2964	-	20.1842	2.34e-08	6.38e-05	ATCTCTCTCTCTCTCTTTCCT
MA1402.1	BPC6	AT1G24260;	2944	2964	-	20.1842	2.34e-08	6.21e-05	ATCTCTCTCTCTCTCTTTCCT
MA1416.1	RAMOSA1	AT4G36920;	2718	2731	+	22.3714	2.34e-08	8.18e-05	GAGAGAGAGAGAAA
MA1416.1	RAMOSA1	AT1G17920;	2636	2649	-	22.3714	2.34e-08	8.18e-05	GAGAGAGAGAGAAA
BBRBPC	BPC6	AT4G16780;	2860	2880	+	20.1711	2.35e-08	6.38e-05	CTCTCTCTCTCTCTGCCTCTC
MA1402.1	BPC6	AT4G16780;	2860	2880	+	20.1711	2.35e-08	6.21e-05	CTCTCTCTCTCTCTGCCTCTC
M2347_1.02	AGL10	AT1G54160;	2280	2300	+	19.0226	2.36e-08	5.76e-05	TAAAAAAAAAAAAAGAGAAAA
ABI3VP1	VRN1	AT3G05690;	2897	2925	+	14.6119	2.37e-08	3.34e-05	TTACTTTGTTGACTTTTTTTTTTTTGTTA
RAV	RAV1	AT2G30250;	1677	1697	+	19.6364	2.38e-08	0.00459	TTCTCTTATGATTTCTGTTGT
ND	FRS9	AT4G36920;	2716	2736	-	21.6515	2.39e-08	5.56e-05	TGCCCTTTCTCTCTCTCTCTT
ABI3VP1	VRN1	AT4G16780;	2482	2510	-	14.5821	2.39e-08	3.34e-05	TTTGCCTTTTGTTTACTTTTTTTTTGTTT
REM	REM19	AT4G29230;	395	409	+	20.7164	2.39e-08	6.72e-05	CAAAAAAAAAAAAAA
REM	REM19	AT4G31550;	480	494	+	20.7164	2.39e-08	6.72e-05	CAAAAAAAAAAAAAA
REM	REM19	AT5G44210;	2187	2201	+	20.7164	2.39e-08	6.72e-05	CAAAAAAAAAAAAAA
REM	REM19	AT5G44210;	2633	2647	+	20.7164	2.39e-08	6.72e-05	CAAAAAAAAAAAAAA
REM	REM19	AT1G07640;	269	283	-	20.7164	2.39e-08	6.72e-05	CAAAAAAAAAAAAAA
REM	REM19	AT5G46880;	1810	1824	-	20.7164	2.39e-08	6.72e-05	CAAAAAAAAAAAAAA
C2C2dof	At5g62940	AT2G24570;	900	920	-	19.3333	2.41e-08	0.000486	AAGAAAAAGAAAAAGAAAATT
ND	FRS9	AT1G17920;	2637	2657	+	21.6364	2.41e-08	5.56e-05	TTCTCTCTCTCTCTCAGTCTA
ABI3VP1	VRN1	AT2G27050;	2851	2869	+	22.2639	2.42e-08	7.05e-05	TAGTTTTTTTTTTTGTTTT
C2C2dof	At3g45610	AT4G36920;	983	1001	+	18.803	2.42e-08	0.00139	ATTCCTTTTTCCTTTTTTC
MA1270.1	AT3G45610	AT4G36920;	983	1001	+	18.803	2.42e-08	0.00143	ATTCCTTTTTCCTTTTTTC
ABI3VP1	VRN1	AT2G37590;	2930	2958	-	14.5373	2.43e-08	3.36e-05	AAGTTTGTTTTTTTTCTTCTTTTTGTGTG
ABI3VP1	VRN1	AT4G21750;	1709	1727	+	22.25	2.45e-08	7.05e-05	TTTTTTTTTTTTTTTCTGT
ND	FRS9	AT2G27050;	2464	2484	+	21.5909	2.48e-08	5.64e-05	CTCTCTCTCTCTTTCATCTTC
M2347_1.02	AGL10	AT2G30250;	2809	2829	+	18.9887	2.48e-08	5.97e-05	GAAGAGAGAGAAACAAAAAAA
REM	REM19	AT2G27050;	2853	2873	-	22.0896	2.48e-08	6.01e-05	GTCAAAAACAAAAAAAAAAAC
ABI3VP1	AT5G60130	AT3G16940;	978	996	-	20.8636	2.48e-08	0.00173	AAGCAAAACATAAGCCAAA
C2C2dof	OBP1	AT1G24260;	2885	2905	-	18.7121	2.48e-08	0.00075	TTTCTTTCTTTCTTTCTTTTT
MA1278.1	OBP1	AT1G24260;	2885	2905	-	18.7121	2.48e-08	0.000747	TTTCTTTCTTTCTTTCTTTTT
C2C2dof	At4g38000	AT1G24260;	2134	2161	-	21.0152	2.48e-08	8.6e-05	ATTTTGATTTTATAAATTTTTCTTTTTT
ABI3VP1	VRN1	AT2G28810;	632	650	-	22.2361	2.49e-08	7.05e-05	TTTTTTTTTTTTTTTTTAC
ABI3VP1	VRN1	AT2G27050;	2839	2867	+	14.4478	2.5e-08	3.41e-05	TCTTAGTCTCTTTAGTTTTTTTTTTTGTT
C2C2dof	At5g62940	AT4G36920;	981	1001	-	19.303	2.51e-08	0.000486	GAAAAAAGGAAAAAGGAATTA
ABI3VP1	VRN1	AT4G21750;	1702	1730	+	14.4328	2.52e-08	3.41e-05	AATGAGTTTTTTTTTTTTTTTTCTGTTTT
ABI3VP1	VRN1	AT2G24570;	329	357	-	14.4179	2.53e-08	3.41e-05	TTATTTTTTTTTGTTTTTTTGTTGTTTAC
ABI3VP1	VRN1	AT1G49720;	2423	2441	+	22.2083	2.56e-08	7.05e-05	TACTTTTTTTTTTTTTGGG
ABI3VP1	VRN1	AT2G27050;	2853	2871	+	22.2083	2.56e-08	7.05e-05	GTTTTTTTTTTTGTTTTTG
REM	REM19	AT2G17950;	907	927	+	22.0448	2.57e-08	6.16e-05	TTTACCAAAAAAAAAAACCAG
M2347_1.02	AGL10	AT1G63650;	2892	2912	-	18.9548	2.6e-08	6.2e-05	CAAAAGAGAAACAGAAAAAAA
REM	REM19	AT3G16940;	2371	2391	-	22.0299	2.61e-08	6.16e-05	GTGACCAAAAAAAAAGAAAAA
BBRBPC	BPC1	AT1G24260;	2896	2919	+	19.6212	2.61e-08	6.03e-05	AAGAAAGAAAGAAAGAGAGAGGCT
MA1404.1	BPC1	AT1G24260;	2896	2919	+	19.6212	2.61e-08	5.98e-05	AAGAAAGAAAGAAAGAGAGAGGCT
BBRBPC	BPC1	AT1G24260;	2940	2963	+	19.6061	2.63e-08	6.03e-05	TGCAAGGAAAGAGAGAGAGAGAGA
MA1404.1	BPC1	AT1G24260;	2940	2963	+	19.6061	2.63e-08	5.98e-05	TGCAAGGAAAGAGAGAGAGAGAGA
NAC	NTM1	AT2G30590;	2080	2100	-	19.5152	2.64e-08	0.00078	GACAAAACAAAAAAAGTAAAA
C2C2dof	At4g38000	AT2G28810;	2273	2300	-	20.9545	2.64e-08	8.94e-05	AATTTAACTCTTTCTTTCTTTCTTTTTT
C2H2	IDD7	AT4G31550;	2234	2251	+	21.5303	2.64e-08	0.00172	TAGAAAAAGACAAAAAAG
MA1374.1	IDD7	AT4G31550;	2234	2251	+	21.5303	2.64e-08	0.00176	TAGAAAAAGACAAAAAAG
C2C2dof	OBP1	AT3G47600;	208	228	+	18.6667	2.67e-08	0.00075	TGACTTTTTTTTTTCCTTTTC
MA1278.1	OBP1	AT3G47600;	208	228	+	18.6667	2.67e-08	0.000747	TGACTTTTTTTTTTCCTTTTC
BBRBPC	BPC5	AT4G16780;	2858	2886	-	19.4878	2.68e-08	7.17e-05	TATATAGAGAGGCAGAGAGAGAGAGAGAT
BBRBPC	BPC1	AT1G52150;	1182	1205	+	19.5606	2.69e-08	6.09e-05	GAGAAAAAGAAAGAAGGAAAGAAA
MA1404.1	BPC1	AT1G52150;	1182	1205	+	19.5606	2.69e-08	6.04e-05	GAGAAAAAGAAAGAAGGAAAGAAA
CAMTA	CAMTA5	AT4G01250;	1672	1689	+	18.4242	2.7e-08	0.00596	GCGTGTGAGAGACGCGTG
C2C2dof	AT2G28810	AT1G24260;	2884	2904	-	19.6061	2.72e-08	0.00111	TTCTTTCTTTCTTTCTTTTTT
MA1272.1	AT2G28810	AT1G24260;	2884	2904	-	19.6061	2.72e-08	0.0011	TTCTTTCTTTCTTTCTTTTTT
BBRBPC	BPC6	AT1G54160;	2515	2535	+	19.8553	2.73e-08	7.29e-05	AAAGGTCTCTCTCTCTCTCTC
MA1402.1	BPC6	AT1G54160;	2515	2535	+	19.8553	2.73e-08	7.1e-05	AAAGGTCTCTCTCTCTCTCTC
C2C2gata	GATA15	AT1G54160;	2428	2446	+	21.7183	2.75e-08	0.00122	ATTCATCATCATCATCATC
MA1416.1	RAMOSA1	AT1G24260;	2946	2959	+	22.3286	2.76e-08	9.36e-05	GAAAGAGAGAGAGA
MA1416.1	RAMOSA1	AT2G27050;	2465	2478	-	22.3286	2.76e-08	9.36e-05	GAAAGAGAGAGAGA
BBRBPC	BPC5	AT4G36920;	2702	2730	+	19.4146	2.77e-08	7.32e-05	AACAGTGACAAGAGAAGAGAGAGAGAGAA
BBRBPC	BPC5	AT3G47600;	2664	2693	-	-7.14474	2.77e-08	7.58e-05	AGAGAGAGAGAGAGAGAGAGGTTTAAGCTG
MA1403.1	BPC5	AT3G47600;	2664	2693	-	-7.14474	2.77e-08	7.5e-05	AGAGAGAGAGAGAGAGAGAGGTTTAAGCTG
C2H2	MGP	AT4G31550;	2234	2251	-	21.4091	2.77e-08	0.00174	CTTTTTTGTCTTTTTCTA
C2C2dof	AT1G47655	AT4G16780;	1792	1806	-	17.8636	2.78e-08	0.00138	TCTTTTTCTTTTTGT
M2347_1.02	AGL10	AT4G21750;	1707	1727	-	18.904	2.8e-08	6.5e-05	ACAGAAAAAAAAAAAAAAAAC
M2347_1.02	AGL10	AT3G47600;	1836	1856	-	18.904	2.8e-08	6.5e-05	TAAAAGAAGAAAAAAAAGAAG
C2C2dof	OBP1	AT5G46880;	1493	1513	-	18.6364	2.8e-08	0.00075	TTTTTCTTTTTTTTTCTTTTG
MA1278.1	OBP1	AT5G46880;	1493	1513	-	18.6364	2.8e-08	0.000747	TTTTTCTTTTTTTTTCTTTTG
REM	REM19	AT3G16940;	676	696	-	21.9403	2.81e-08	6.47e-05	AATAAAATAAAAAAAAAAAAA
REM	REM19	AT1G52150;	1698	1718	+	21.9403	2.81e-08	6.47e-05	ATTAAAAAAAAAAAGAAAATT
C2C2dof	AT5G02460	AT2G17950;	2136	2154	+	17.9394	2.81e-08	0.000998	TTTTCACTTTTTTTATTAT
BBRBPC	BPC1	AT4G16610;	2843	2866	-	19.4545	2.83e-08	6.33e-05	GAGAGAGAGAGAGAATGAGAGAAG
MA1404.1	BPC1	AT4G16610;	2843	2866	-	19.4545	2.83e-08	6.29e-05	GAGAGAGAGAGAGAATGAGAGAAG
REM	REM19	AT2G28810;	655	675	+	21.9254	2.85e-08	6.47e-05	AAAAAAAAAAAAAAAAATCAG
C2C2dof	dof42	AT4G16610;	1897	1915	-	19.4091	2.85e-08	0.00341	GAAAGAAAAAGACAAAAAA
MA1273.1	dof4.2	AT4G16610;	1897	1915	-	19.4091	2.85e-08	0.00347	GAAAGAAAAAGACAAAAAA
ND	FRS9	AT4G29230;	2637	2657	+	21.3485	2.85e-08	6.38e-05	TCCTTGTTCTCTCTCTCTCTC
MA0559.1	PI	AT4G16780;	895	908	+	19.6515	2.85e-08	0.00576	CCAAAAAAAGAAAA
M2352_1.02	PI	AT4G16780;	895	908	-	18.488	2.85e-08	0.00555	TTTTCTTTTTTTGG
C2C2dof	CDF3	AT1G54160;	2281	2298	-	19.2273	2.86e-08	0.00136	TTCTCTTTTTTTTTTTTT
C2H2	NUC	AT4G16610;	1897	1913	+	21.6286	2.86e-08	0.00285	TTTTTTGTCTTTTTCTT
BBRBPC	BPC1	AT5G44210;	2897	2911	+	22.1515	2.87e-08	8.59e-05	CTCTTTCTCTTTCTC
ND	FRS9	AT1G17920;	2340	2360	-	21.3333	2.87e-08	6.38e-05	CTCTCTCTCTCTCACCTTCTT
M2347_1.02	AGL10	AT1G24260;	445	465	-	18.8814	2.89e-08	6.6e-05	TAAGAAAGAAAGAAAGAAAGA
M2347_1.02	AGL10	AT3G16940;	671	691	-	18.8757	2.91e-08	6.6e-05	AATAAAAAAAAAAAAAAAAAA
C2C2dof	AT3G52440	AT4G31550;	175	195	+	19.0909	2.91e-08	0.0025	CATTTTACTTTTTGTCTTTTA
C2C2dof	COG1	AT5G46880;	1494	1514	+	19.3182	2.91e-08	0.000782	AAAAGAAAAAAAAAGAAAAAA
MA1279.1	COG1	AT5G46880;	1494	1514	+	19.3182	2.91e-08	0.00078	AAAAGAAAAAAAAAGAAAAAA
BBRBPC	BPC5	AT1G24260;	2879	2908	+	-7.34211	2.92e-08	7.87e-05	AAAGAAAAAAAGAAAGAAAGAAAGAAAGAA
MA1403.1	BPC5	AT1G24260;	2879	2908	+	-7.34211	2.92e-08	7.78e-05	AAAGAAAAAAAGAAAGAAAGAAAGAAAGAA
REM	REM19	AT5G44210;	2190	2204	+	20.6716	2.92e-08	8.08e-05	AAAAAAAAAAAAACA
C2C2dof	CDF3	AT4G29230;	403	420	-	19.2121	2.92e-08	0.00136	TATACTTTTTTTTTTTTT
C2C2dof	CDF3	AT1G49720;	2421	2438	+	19.2121	2.92e-08	0.00136	TATACTTTTTTTTTTTTT
C2C2dof	AT5G66940	AT2G24570;	896	924	+	20.5152	2.93e-08	0.000216	TCGTAATTTTCTTTTTCTTTTTCTTTCAT
C2C2dof	AT5G66940	AT4G16780;	2483	2511	-	20.5152	2.93e-08	0.000216	TTTTGCCTTTTGTTTACTTTTTTTTTGTT
MA1267.1	AT5G66940	AT2G24570;	896	924	+	20.5152	2.93e-08	0.000225	TCGTAATTTTCTTTTTCTTTTTCTTTCAT
MA1267.1	AT5G66940	AT4G16780;	2483	2511	-	20.5152	2.93e-08	0.000225	TTTTGCCTTTTGTTTACTTTTTTTTTGTT
REM	REM19	AT3G16940;	675	695	-	21.8806	2.96e-08	6.64e-05	ATAAAATAAAAAAAAAAAAAA
C2C2dof	AT1G69570	AT1G65910;	2715	2741	-	20.8333	2.98e-08	0.000325	TTTCCACTTTAACTTTTCTTTTTACTT
MA1268.1	AT1G69570	AT1G65910;	2715	2741	-	20.8333	2.98e-08	0.00032	TTTCCACTTTAACTTTTCTTTTTACTT
C2H2	SGR5	AT1G49720;	2459	2473	-	20.7121	3.01e-08	0.00193	AAAAAAAGACAAAAC
MA1159.1	SGR5	AT1G49720;	2459	2473	-	20.7121	3.01e-08	0.00191	AAAAAAAGACAAAAC
ABI3VP1	VRN1	AT2G24570;	333	361	-	13.8955	3.01e-08	3.99e-05	AGTTTTATTTTTTTTTGTTTTTTTGTTGT
ABI3VP1	VRN1	AT4G29230;	396	424	-	13.8955	3.01e-08	3.99e-05	AGGATATACTTTTTTTTTTTTTTTTTTTT
BBRBPC	BPC5	AT1G24260;	2872	2900	+	19.2073	3.04e-08	7.91e-05	AAAATATAAAGAAAAAAAGAAAGAAAGAA
C2H2	IDD2	AT1G16070;	2643	2657	+	21.7317	3.04e-08	0.00468	AGGAAAACGACAAAA
MA1373.1	IDD2	AT1G16070;	2643	2657	+	21.7317	3.04e-08	0.0047	AGGAAAACGACAAAA
BBRBPC	BPC1	AT2G30590;	2802	2825	-	19.303	3.05e-08	6.7e-05	GGGAGATATAGAGAGAGAGGGAAT
MA1404.1	BPC1	AT2G30590;	2802	2825	-	19.303	3.05e-08	6.65e-05	GGGAGATATAGAGAGAGAGGGAAT
MA1416.1	RAMOSA1	AT4G04890;	1887	1900	-	21.9143	3.05e-08	0.000102	GCGAGAGAGAGAGA
M2347_1.02	AGL10	AT5G46880;	1799	1819	-	18.8418	3.05e-08	6.85e-05	AAAAAAAAAAGAAAAGAAACA
C2C2dof	AT5G02460	AT2G28810;	2273	2293	+	20.1364	3.07e-08	0.00081	AAAAAAGAAAGAAAGAAAGAG
MA1281.1	AT5G02460	AT2G28810;	2273	2293	+	20.1364	3.07e-08	0.00082	AAAAAAGAAAGAAAGAAAGAG
REM	REM19	AT4G29230;	397	417	+	21.8358	3.07e-08	6.72e-05	AAAAAAAAAAAAAAAAAAAGT
REM	REM19	AT2G28810;	629	649	+	21.8358	3.07e-08	6.72e-05	CTAGTAAAAAAAAAAAAAAAA
BBRBPC	BPC5	AT1G24260;	2942	2970	+	19.1829	3.07e-08	7.91e-05	CAAGGAAAGAGAGAGAGAGAGATTGAGAT
C2C2dof	dof45	AT4G32980;	825	838	+	18.197	3.09e-08	0.00536	AAAAAAGTAACTTT
MA1269.1	dof4.5	AT4G32980;	825	838	+	18.197	3.09e-08	0.00539	AAAAAAGTAACTTT
BBRBPC	BPC1	AT1G24260;	439	462	-	19.2727	3.09e-08	6.7e-05	GAAAGAAAGAAAGAAAGAAAGAAA
MA1404.1	BPC1	AT1G24260;	439	462	-	19.2727	3.09e-08	6.65e-05	GAAAGAAAGAAAGAAAGAAAGAAA
BBRBPC	BPC5	AT1G07640;	2026	2055	+	-7.59211	3.1e-08	8.26e-05	AGAAAGAGGAAGAGAGGGATATAAGTTGAG
MA1403.1	BPC5	AT1G07640;	2026	2055	+	-7.59211	3.1e-08	8.17e-05	AGAAAGAGGAAGAGAGGGATATAAGTTGAG
M2347_1.02	AGL10	AT4G21750;	1711	1731	-	18.8305	3.1e-08	6.89e-05	AAAAACAGAAAAAAAAAAAAA
BBRBPC	BPC1	AT3G05690;	2369	2392	-	19.2424	3.14e-08	6.7e-05	AGTAGGGAGAGAGAGAAAGAGAAG
BBRBPC	BPC1	AT5G49330;	2951	2974	-	19.2424	3.14e-08	6.7e-05	GAGAAAGAGAAACTGAAAAAGAGA
MA1404.1	BPC1	AT3G05690;	2369	2392	-	19.2424	3.14e-08	6.65e-05	AGTAGGGAGAGAGAGAAAGAGAAG
MA1404.1	BPC1	AT5G49330;	2951	2974	-	19.2424	3.14e-08	6.65e-05	GAGAAAGAGAAACTGAAAAAGAGA
BBRBPC	BPC5	AT4G36920;	2808	2837	-	-7.65789	3.15e-08	8.28e-05	AAAGAGCTAAAGAGAGAGAGAGAAGAAAAT
MA1403.1	BPC5	AT4G36920;	2808	2837	-	-7.65789	3.15e-08	8.19e-05	AAAGAGCTAAAGAGAGAGAGAGAAGAAAAT
C2C2gata	ZML1	AT1G54160;	2439	2453	+	22.1364	3.16e-08	0.00136	TCATCATCATCATAA
ABI3VP1	VRN1	AT4G29230;	1719	1747	+	13.7313	3.18e-08	4.17e-05	TCTTCATCTTTTTTACTTTTTTTGTTTTG
BBRBPC	BPC6	AT4G36920;	2714	2734	-	19.5263	3.18e-08	8.38e-05	CCCTTTCTCTCTCTCTCTTCT
MA1402.1	BPC6	AT4G36920;	2714	2734	-	19.5263	3.18e-08	8.16e-05	CCCTTTCTCTCTCTCTCTTCT
C2C2dof	AT2G28810	AT4G29230;	1720	1740	+	19.4848	3.2e-08	0.00111	CTTCATCTTTTTTACTTTTTT
MA1272.1	AT2G28810	AT4G29230;	1720	1740	+	19.4848	3.2e-08	0.0011	CTTCATCTTTTTTACTTTTTT
M2347_1.02	AGL10	AT4G01250;	1116	1136	-	18.8079	3.2e-08	7e-05	AAAAAAAGAAAAACAATAACA
ND	FRS9	AT4G29230;	2641	2661	+	21.1364	3.22e-08	7.05e-05	TGTTCTCTCTCTCTCTCTTTT
BBRBPC	BPC1	AT4G29230;	2626	2640	+	22.0303	3.22e-08	9.49e-05	CTCTCTCTCTCTCCT
REM	REM19	AT3G16940;	655	675	-	21.7761	3.22e-08	6.97e-05	AAAAAAAAAAAAAAAAAAACT
M2347_1.02	AGL10	AT2G37590;	2935	2955	+	18.8023	3.22e-08	7e-05	AAAAAGAAGAAAAAAAACAAA
MA0555.1	SVP	AT3G54340;	2855	2874	-	20.9146	3.23e-08	0.00258	GTTACTAAAAATGGAAAGTA
BBRBPC	BPC6	AT1G54160;	2517	2537	+	19.4868	3.24e-08	8.42e-05	AGGTCTCTCTCTCTCTCTCTC
MA1402.1	BPC6	AT1G54160;	2517	2537	+	19.4868	3.24e-08	8.2e-05	AGGTCTCTCTCTCTCTCTCTC
ABI3VP1	VRN1	AT1G24260;	2877	2905	-	13.6716	3.25e-08	4.22e-05	TTTCTTTCTTTCTTTCTTTTTTTCTTTAT
C2C2dof	At4g38000	AT3G16940;	652	679	+	20.7424	3.25e-08	0.000108	AATAGTTTTTTTTTTTTTTTTTTTTTTT
C2C2dof	OBP3	AT4G16780;	1793	1811	-	18.0455	3.25e-08	0.00173	TGTTTTCTTTTTCTTTTTG
C2C2dof	AT2G28810	AT2G37590;	2934	2954	-	19.4697	3.26e-08	0.00111	TTGTTTTTTTTCTTCTTTTTG
MA1272.1	AT2G28810	AT2G37590;	2934	2954	-	19.4697	3.26e-08	0.0011	TTGTTTTTTTTCTTCTTTTTG
BBRBPC	BPC5	AT2G27050;	2438	2467	-	-7.80263	3.26e-08	8.46e-05	AGAGAGAGAGAGAGACAAGAGGAAGAAGCA
MA1403.1	BPC5	AT2G27050;	2438	2467	-	-7.80263	3.26e-08	8.36e-05	AGAGAGAGAGAGAGACAAGAGGAAGAAGCA
C2C2dof	At5g62940	AT1G24260;	2868	2888	+	19.1212	3.28e-08	0.00057	AAAAAAAATATAAAGAAAAAA
M2347_1.02	AGL10	AT2G38340;	2507	2527	+	18.791	3.28e-08	7.04e-05	AAACAAAGAAAAAAAGAAACA
bZIP	bZIP48	AT5G61190;	2722	2736	-	21.7273	3.29e-08	0.00726	AGCCACGTCAGCATT
C2C2dof	AT5G02460	AT1G52150;	1184	1204	+	20.0758	3.3e-08	0.00081	GAAAAAGAAAGAAGGAAAGAA
MA1281.1	AT5G02460	AT1G52150;	1184	1204	+	20.0758	3.3e-08	0.00082	GAAAAAGAAAGAAGGAAAGAA
NAC	NTM1	AT2G38340;	2588	2608	+	19.3485	3.3e-08	0.000836	AAAAACACTGAAAAAGTAAAA
C2C2dof	dof24	AT4G29230;	1726	1740	+	18.2727	3.3e-08	0.00501	CTTTTTTACTTTTTT
Orphan	BBX31	AT2G30590;	2076	2090	-	19.0152	3.3e-08	0.00158	AAAAAGTAAAAGAAA
ABI3VP1	VRN1	AT4G29230;	393	411	-	21.9028	3.33e-08	9.04e-05	TTTTTTTTTTTTTTTTGGA
ND	FRS9	AT4G04890;	1628	1648	+	21.0758	3.33e-08	7.21e-05	ATCTGGTTCTCTCTCTCTCTT
M2347_1.02	AGL10	AT1G54160;	2279	2299	+	18.7797	3.33e-08	7.07e-05	TTAAAAAAAAAAAAAGAGAAA
M2348_1.02	AGL44	AT3G54340;	2855	2874	-	19.8788	3.34e-08	0.00279	GTTACTAAAAATGGAAAGTA
ABI3VP1	VRN1	AT4G31550;	480	508	-	13.5821	3.34e-08	4.31e-05	ATCACAAATCTCTTTTTTTTTTTTTTTTG
BBRBPC	BPC5	AT1G17920;	2347	2376	+	-7.90789	3.34e-08	8.46e-05	TGAGAGAGAGAGAGAGAGAAGTACATGGAA
MA1403.1	BPC5	AT1G17920;	2347	2376	+	-7.90789	3.34e-08	8.36e-05	TGAGAGAGAGAGAGAGAGAAGTACATGGAA
BBRBPC	BPC5	AT1G54160;	2346	2375	+	-7.92105	3.35e-08	8.46e-05	AGAGACAGAGGAAGAGAGAGAAAGATAGTG
MA1403.1	BPC5	AT1G54160;	2346	2375	+	-7.92105	3.35e-08	8.36e-05	AGAGACAGAGGAAGAGAGAGAAAGATAGTG
BBRBPC	BPC5	AT1G07640;	2959	2987	+	18.9756	3.37e-08	8.58e-05	GAAGGAAGAAGAAAGAGATAAAAAAAAAG
REM	REM19	AT1G52150;	2165	2185	+	21.7164	3.38e-08	7.22e-05	AAGGCCAAAAAAAAAAATCAA
BBRBPC	BPC5	AT4G16610;	2846	2875	-	-7.96053	3.38e-08	8.46e-05	AGAAGCTATGAGAGAGAGAGAGAATGAGAG
MA1403.1	BPC5	AT4G16610;	2846	2875	-	-7.96053	3.38e-08	8.36e-05	AGAAGCTATGAGAGAGAGAGAGAATGAGAG
C2C2dof	AT5G66940	AT3G16940;	657	685	+	20.3788	3.39e-08	0.000216	TTTTTTTTTTTTTTTTTTTTTTTTTTTTT
C2C2dof	AT5G66940	AT3G16940;	658	686	+	20.3788	3.39e-08	0.000216	TTTTTTTTTTTTTTTTTTTTTTTTTTTTT
C2C2dof	AT5G66940	AT3G16940;	659	687	+	20.3788	3.39e-08	0.000216	TTTTTTTTTTTTTTTTTTTTTTTTTTTTT
C2C2dof	AT5G66940	AT3G16940;	660	688	+	20.3788	3.39e-08	0.000216	TTTTTTTTTTTTTTTTTTTTTTTTTTTTT
C2C2dof	AT5G66940	AT2G28810;	634	662	-	20.3788	3.39e-08	0.000216	TTTTTTTTTTTTTTTTTTTTTTTTTTTTT
C2C2dof	AT5G66940	AT2G28810;	635	663	-	20.3788	3.39e-08	0.000216	TTTTTTTTTTTTTTTTTTTTTTTTTTTTT
C2C2dof	AT5G66940	AT2G28810;	636	664	-	20.3788	3.39e-08	0.000216	TTTTTTTTTTTTTTTTTTTTTTTTTTTTT
C2C2dof	AT5G66940	AT2G28810;	637	665	-	20.3788	3.39e-08	0.000216	TTTTTTTTTTTTTTTTTTTTTTTTTTTTT
C2C2dof	AT5G66940	AT2G28810;	638	666	-	20.3788	3.39e-08	0.000216	TTTTTTTTTTTTTTTTTTTTTTTTTTTTT
C2C2dof	AT5G66940	AT2G28810;	639	667	-	20.3788	3.39e-08	0.000216	TTTTTTTTTTTTTTTTTTTTTTTTTTTTT
C2C2dof	AT5G66940	AT2G28810;	640	668	-	20.3788	3.39e-08	0.000216	TTTTTTTTTTTTTTTTTTTTTTTTTTTTT
C2C2dof	AT5G66940	AT2G28810;	641	669	-	20.3788	3.39e-08	0.000216	TTTTTTTTTTTTTTTTTTTTTTTTTTTTT
C2C2dof	AT5G66940	AT2G28810;	642	670	-	20.3788	3.39e-08	0.000216	TTTTTTTTTTTTTTTTTTTTTTTTTTTTT
C2C2dof	AT5G66940	AT2G28810;	643	671	-	20.3788	3.39e-08	0.000216	TTTTTTTTTTTTTTTTTTTTTTTTTTTTT
MA1267.1	AT5G66940	AT3G16940;	657	685	+	20.3788	3.39e-08	0.000225	TTTTTTTTTTTTTTTTTTTTTTTTTTTTT
MA1267.1	AT5G66940	AT3G16940;	658	686	+	20.3788	3.39e-08	0.000225	TTTTTTTTTTTTTTTTTTTTTTTTTTTTT
MA1267.1	AT5G66940	AT3G16940;	659	687	+	20.3788	3.39e-08	0.000225	TTTTTTTTTTTTTTTTTTTTTTTTTTTTT
MA1267.1	AT5G66940	AT3G16940;	660	688	+	20.3788	3.39e-08	0.000225	TTTTTTTTTTTTTTTTTTTTTTTTTTTTT
MA1267.1	AT5G66940	AT2G28810;	634	662	-	20.3788	3.39e-08	0.000225	TTTTTTTTTTTTTTTTTTTTTTTTTTTTT
MA1267.1	AT5G66940	AT2G28810;	635	663	-	20.3788	3.39e-08	0.000225	TTTTTTTTTTTTTTTTTTTTTTTTTTTTT
MA1267.1	AT5G66940	AT2G28810;	636	664	-	20.3788	3.39e-08	0.000225	TTTTTTTTTTTTTTTTTTTTTTTTTTTTT
MA1267.1	AT5G66940	AT2G28810;	637	665	-	20.3788	3.39e-08	0.000225	TTTTTTTTTTTTTTTTTTTTTTTTTTTTT
MA1267.1	AT5G66940	AT2G28810;	638	666	-	20.3788	3.39e-08	0.000225	TTTTTTTTTTTTTTTTTTTTTTTTTTTTT
MA1267.1	AT5G66940	AT2G28810;	639	667	-	20.3788	3.39e-08	0.000225	TTTTTTTTTTTTTTTTTTTTTTTTTTTTT
MA1267.1	AT5G66940	AT2G28810;	640	668	-	20.3788	3.39e-08	0.000225	TTTTTTTTTTTTTTTTTTTTTTTTTTTTT
MA1267.1	AT5G66940	AT2G28810;	641	669	-	20.3788	3.39e-08	0.000225	TTTTTTTTTTTTTTTTTTTTTTTTTTTTT
MA1267.1	AT5G66940	AT2G28810;	642	670	-	20.3788	3.39e-08	0.000225	TTTTTTTTTTTTTTTTTTTTTTTTTTTTT
MA1267.1	AT5G66940	AT2G28810;	643	671	-	20.3788	3.39e-08	0.000225	TTTTTTTTTTTTTTTTTTTTTTTTTTTTT
Homeobox	HAT5	AT1G75710;	24	37	+	18.1493	3.4e-08	0.00536	ATCAATAATTGAAG
C2C2dof	OBP3	AT2G28810;	633	653	-	20.0606	3.41e-08	0.000127	TTTTTTTTTTTTTTTTTTTTA
C2C2dof	OBP3	AT3G16940;	669	689	+	20.0606	3.41e-08	0.000127	TTTTTTTTTTTTTTTTTTTTA
MA1274.1	OBP3	AT2G28810;	633	653	-	20.0606	3.41e-08	0.000127	TTTTTTTTTTTTTTTTTTTTA
MA1274.1	OBP3	AT3G16940;	669	689	+	20.0606	3.41e-08	0.000127	TTTTTTTTTTTTTTTTTTTTA
ND	FRS9	AT4G04890;	1882	1902	+	21.0303	3.42e-08	7.31e-05	ATAACTCTCTCTCTCTCGCTT
C2C2dof	CDF3	AT4G31550;	178	195	+	19.0909	3.45e-08	0.00136	TTTACTTTTTGTCTTTTA
M2347_1.02	AGL10	AT1G24260;	437	457	-	18.7514	3.47e-08	7.28e-05	AAAGAAAGAAAGAAAGAAAGC
C2C2dof	OBP3	AT4G29230;	396	416	-	20.0455	3.47e-08	0.000127	CTTTTTTTTTTTTTTTTTTTT
MA1274.1	OBP3	AT4G29230;	396	416	-	20.0455	3.47e-08	0.000127	CTTTTTTTTTTTTTTTTTTTT
ND	FRS9	AT1G24260;	2892	2912	-	20.9848	3.51e-08	7.42e-05	CTCTTTCTTTCTTTCTTTCTT
C2C2dof	Adof1	AT4G16780;	2483	2503	+	18.4091	3.51e-08	0.00131	AACAAAAAAAAAGTAAACAAA
M2347_1.02	AGL10	AT3G05690;	2547	2567	-	18.7345	3.55e-08	7.37e-05	AAGCAAAGAAAAAAAGAGAAA
C2C2dof	AT1G69570	AT2G30590;	2067	2093	+	20.6515	3.55e-08	0.000365	GTACCACTTTTTCTTTTACTTTTTTTG
MA1268.1	AT1G69570	AT2G30590;	2067	2093	+	20.6515	3.55e-08	0.000359	GTACCACTTTTTCTTTTACTTTTTTTG
C2C2dof	AT5G66940	AT1G63650;	802	830	+	20.3333	3.56e-08	0.000218	CATCTCTTTCATTTTACTTTTTCAATATT
MA1267.1	AT5G66940	AT1G63650;	802	830	+	20.3333	3.56e-08	0.000227	CATCTCTTTCATTTTACTTTTTCAATATT
ABI3VP1	VRN1	AT1G07640;	267	285	+	21.8194	3.57e-08	9.57e-05	TTTTTTTTTTTTTTTTGTA
C2C2dof	AT1G69570	AT1G54160;	2283	2303	+	19.3485	3.58e-08	0.00143	AAAAAAAAAAAGAGAAAAGGA
Orphan	BBX31	AT3G47600;	901	915	-	18.9091	3.62e-08	0.00158	AAAAAGAAAAAAAAA
Orphan	BBX31	AT2G27050;	2937	2951	-	18.9091	3.62e-08	0.00158	AAAAAGAAAAAAAAA
REM	REM19	AT5G44210;	2186	2206	+	21.6269	3.62e-08	7.64e-05	TCAAAAAAAAAAAAAAACAAT
MA1416.1	RAMOSA1	AT4G16780;	2861	2874	-	21.8	3.63e-08	0.000119	CAGAGAGAGAGAGA
ABI3VP1	VRN1	AT1G24260;	2883	2911	-	13.3284	3.64e-08	4.65e-05	TCTTTCTTTCTTTCTTTCTTTCTTTTTTT
ND	FRS9	AT1G24260;	2952	2972	-	20.9091	3.66e-08	7.65e-05	ATATCTCAATCTCTCTCTCTC
C2H2	NUC	AT4G16610;	1894	1913	+	20.9394	3.66e-08	0.00259	AACTTTTTTGTCTTTTTCTT
MA1157.1	NUC	AT4G16610;	1894	1913	+	20.9394	3.66e-08	0.00258	AACTTTTTTGTCTTTTTCTT
BBRBPC	BPC5	AT1G17920;	2349	2378	+	-8.35526	3.69e-08	9.11e-05	AGAGAGAGAGAGAGAGAAGTACATGGAAGT
MA1403.1	BPC5	AT1G17920;	2349	2378	+	-8.35526	3.69e-08	9.02e-05	AGAGAGAGAGAGAGAGAAGTACATGGAAGT
BBRBPC	BPC5	AT1G52150;	1184	1212	+	18.7683	3.7e-08	9.29e-05	GAAAAAGAAAGAAGGAAAGAAAGAAAGTG
BBRBPC	BPC1	AT2G27050;	2452	2466	+	21.8333	3.71e-08	0.000106	GTCTCTCTCTCTCTC
BBRBPC	BPC1	AT1G54160;	2519	2533	+	21.8333	3.71e-08	0.000106	GTCTCTCTCTCTCTC
C2C2dof	CDF3	AT5G65510;	2704	2721	+	19.0455	3.71e-08	0.00136	TTTACTTTTTTTTTTTTC
C2C2dof	At5g62940	AT1G63650;	812	832	-	19.0303	3.72e-08	0.000588	AAAATATTGAAAAAGTAAAAT
ABI3VP1	VRN1	AT4G31550;	716	744	+	13.2537	3.73e-08	4.72e-05	GCAATTTTTTTTTAATTTTTTTTTTATAT
REM	REM19	AT3G47600;	900	920	-	21.5821	3.75e-08	7.72e-05	TTAGCAAAAAGAAAAAAAAAA
REM	REM19	AT4G21750;	1711	1731	-	21.5821	3.75e-08	7.72e-05	AAAAACAGAAAAAAAAAAAAA
MA0558.1	FLC	AT3G54340;	1474	1494	-	20.2143	3.76e-08	0.00348	AGTAACCCAAAAAGGAAAAAA
BBRBPC	BPC6	AT4G29230;	2620	2640	+	19.1579	3.77e-08	9.66e-05	TTAACTCTCTCTCTCTCTCCT
MA1402.1	BPC6	AT4G29230;	2620	2640	+	19.1579	3.77e-08	9.4e-05	TTAACTCTCTCTCTCTCTCCT
C2C2dof	OBP3	AT3G16940;	670	690	+	19.9697	3.79e-08	0.000133	TTTTTTTTTTTTTTTTTTTAT
C2C2dof	OBP3	AT3G05690;	2905	2925	+	19.9697	3.79e-08	0.000133	TTGACTTTTTTTTTTTTGTTA
MA1274.1	OBP3	AT3G16940;	670	690	+	19.9697	3.79e-08	0.000133	TTTTTTTTTTTTTTTTTTTAT
MA1274.1	OBP3	AT3G05690;	2905	2925	+	19.9697	3.79e-08	0.000133	TTGACTTTTTTTTTTTTGTTA
BBRBPC	BPC1	AT4G16780;	2861	2884	-	18.8485	3.79e-08	8e-05	TATAGAGAGGCAGAGAGAGAGAGA
MA1404.1	BPC1	AT4G16780;	2861	2884	-	18.8485	3.79e-08	7.94e-05	TATAGAGAGGCAGAGAGAGAGAGA
bZIP	bZIP43	AT5G61190;	2724	2735	-	22.6966	3.79e-08	0.00839	GCCACGTCAGCA
bZIP	bZIP42	AT5G61190;	2724	2735	+	23.1585	3.79e-08	0.00839	TGCTGACGTGGC
MA1350.1	bZIP42	AT5G61190;	2724	2735	+	23.1585	3.79e-08	0.00839	TGCTGACGTGGC
MA1339.1	bZIP43	AT5G61190;	2724	2735	-	22.6966	3.79e-08	0.00839	GCCACGTCAGCA
M0272_1.02	BZO2H4	AT5G61190;	2724	2735	+	15.4	3.79e-08	0.00839	TGCTGACGTGGC
C2C2dof	AT1G69570	AT1G24260;	2870	2896	-	20.5758	3.82e-08	0.000371	TTCTTTCTTTTTTTCTTTATATTTTTT
MA1268.1	AT1G69570	AT1G24260;	2870	2896	-	20.5758	3.82e-08	0.000365	TTCTTTCTTTTTTTCTTTATATTTTTT
ABI3VP1	VRN1	AT3G16940;	647	675	+	13.1642	3.84e-08	4.82e-05	TAATAAATAGTTTTTTTTTTTTTTTTTTT
C2C2dof	AT1G69570	AT5G46880;	1802	1822	-	19.2879	3.86e-08	0.00143	AAAAAAAAAAAAAGAAAAGAA
BBRBPC	BPC6	AT1G07640;	2023	2043	-	19.0921	3.89e-08	9.81e-05	CCCTCTCTTCCTCTTTCTCTC
MA1402.1	BPC6	AT1G07640;	2023	2043	-	19.0921	3.89e-08	9.55e-05	CCCTCTCTTCCTCTTTCTCTC
BBRBPC	BPC5	AT1G17920;	2340	2368	+	18.6585	3.89e-08	9.56e-05	AAGAAGGTGAGAGAGAGAGAGAGAGAAGT
C2C2dof	COG1	AT2G30590;	2079	2099	-	19.1061	3.9e-08	0.000917	ACAAAACAAAAAAAGTAAAAG
MA1279.1	COG1	AT2G30590;	2079	2099	-	19.1061	3.9e-08	0.000914	ACAAAACAAAAAAAGTAAAAG
BBRBPC	BPC5	AT1G24260;	2890	2918	+	18.6463	3.91e-08	9.56e-05	GAAAGAAAGAAAGAAAGAAAGAGAGAGGC
C2C2dof	OBP3	AT4G32980;	1604	1624	-	19.9394	3.92e-08	0.000134	CTTGCTTTTTCTTCTTTCTTT
MA1274.1	OBP3	AT4G32980;	1604	1624	-	19.9394	3.92e-08	0.000135	CTTGCTTTTTCTTCTTTCTTT
REM	REM19	AT5G46880;	1496	1516	+	21.5224	3.92e-08	7.99e-05	AAGAAAAAAAAAGAAAAAAAT
M2347_1.02	AGL10	AT1G52150;	1181	1201	+	18.661	3.93e-08	8e-05	AGAGAAAAAGAAAGAAGGAAA
M2347_1.02	AGL10	AT3G05690;	2543	2563	-	18.661	3.93e-08	8e-05	AAAGAAAAAAAGAGAAAGAGG
ABI3VP1	VRN1	AT1G63650;	990	1018	+	13.0896	3.93e-08	4.83e-05	TTTAGTTTGTTTTTTTGTTTTTTTGTTTT
ABI3VP1	VRN1	AT4G29230;	1610	1638	-	13.0896	3.93e-08	4.83e-05	ATTTTTCTTCTTTTTTTCGTTTTGTTATT
C2C2dof	dof45	AT4G32980;	825	839	+	20.5606	3.95e-08	0.007	AAAAAAGTAACTTTT
ND	FRS9	AT1G17920;	2631	2651	+	20.7727	3.95e-08	8.16e-05	TCTCGTTTCTCTCTCTCTCTC
C2C2dof	AT5G66940	AT5G46880;	1801	1821	+	19.1061	3.98e-08	0.0011	TTTCTTTTCTTTTTTTTTTTT
BBRBPC	BPC5	AT1G24260;	2876	2904	+	18.5976	4e-08	9.65e-05	TATAAAGAAAAAAAGAAAGAAAGAAAGAA
C2C2gata	GATA16	AT1G16070;	2062	2088	+	16.7889	4e-08	0.00127	CTTCAAGAACAGCATCGAGATCATCAT
ABI3VP1	VRN1	AT4G21750;	1066	1094	+	13.0299	4.01e-08	4.83e-05	TGATTTTTTTTTTGTATTTTGTTTTTTAA
ABI3VP1	VRN1	AT1G07640;	259	287	+	13.0149	4.03e-08	4.83e-05	GAAGAGAGTTTTTTTTTTTTTTTTGTATG
ABI3VP1	VRN1	AT4G21750;	1697	1725	+	13.0149	4.03e-08	4.83e-05	AAATTAATGAGTTTTTTTTTTTTTTTTCT
ABI3VP1	VRN1	AT5G46880;	1794	1822	+	13.0149	4.03e-08	4.83e-05	ACAATTGTTTCTTTTCTTTTTTTTTTTTT
BBRBPC	BPC1	AT3G47600;	2525	2539	-	21.6515	4.04e-08	0.000114	TCCTCTCTCTCTCTC
C2C2dof	At4g38000	AT1G24260;	2846	2873	-	20.5152	4.04e-08	0.000131	TTTTTTATCTATCTTATATTGCTTTTTA
C2C2dof	At5g62940	AT1G54160;	2280	2300	+	18.9697	4.06e-08	0.000588	TAAAAAAAAAAAAAGAGAAAA
ABI3VP1	VRN1	AT5G44210;	2189	2207	-	21.6806	4.06e-08	0.000107	CATTGTTTTTTTTTTTTTT
C2C2dof	At1g64620_100ng20cy_b_m1	AT2G17950;	2136	2154	-	18.4848	4.08e-08	0.00173	ATAATAAAAAAAGTGAAAA
C2C2dof	At1g64620_100ng20cy_b_m1	AT5G65510;	2702	2720	-	18.4848	4.08e-08	0.00173	AAAAAAAAAAAAGTAAATG
M2351_1.02	FLM	AT3G54340;	1474	1494	+	19.0303	4.08e-08	0.00327	TTTTTTCCTTTTTGGGTTACT
M2347_1.02	AGL10	AT4G36920;	2809	2829	-	18.6328	4.09e-08	8.22e-05	AAAGAGAGAGAGAGAAGAAAA
C2C2dof	OBP3	AT1G52150;	1696	1716	-	19.8939	4.12e-08	0.000136	TTTTCTTTTTTTTTTTAATAT
C2C2dof	OBP3	AT1G54160;	2278	2298	-	19.8939	4.12e-08	0.000136	TTCTCTTTTTTTTTTTTTAAT
MA1274.1	OBP3	AT1G52150;	1696	1716	-	19.8939	4.12e-08	0.000136	TTTTCTTTTTTTTTTTAATAT
MA1274.1	OBP3	AT1G54160;	2278	2298	-	19.8939	4.12e-08	0.000136	TTCTCTTTTTTTTTTTTTAAT
C2C2dof	dof42	AT4G31550;	2232	2250	+	19.1667	4.12e-08	0.00341	AATAGAAAAAGACAAAAAA
MA1273.1	dof4.2	AT4G31550;	2232	2250	+	19.1667	4.12e-08	0.00347	AATAGAAAAAGACAAAAAA
MA0554.1	SOC1	AT4G16780;	895	909	-	19.9032	4.12e-08	0.00692	TTTTTCTTTTTTTGG
C2C2dof	OBP3	AT2G37590;	2934	2952	-	17.9091	4.13e-08	0.00173	GTTTTTTTTCTTCTTTTTG
C2C2dof	AT5G02460	AT1G24260;	2876	2896	+	19.8788	4.16e-08	0.00081	TATAAAGAAAAAAAGAAAGAA
MA1281.1	AT5G02460	AT1G24260;	2876	2896	+	19.8788	4.16e-08	0.00082	TATAAAGAAAAAAAGAAAGAA
C2C2dof	At4g38000	AT3G16940;	672	699	+	20.4848	4.16e-08	0.000131	TTTTTTTTTTTTTTTTTATTTTATTTTT
C2C2dof	AT1G69570	AT3G05690;	2903	2929	+	20.4848	4.17e-08	0.000384	TGTTGACTTTTTTTTTTTTGTTATCTT
MA1268.1	AT1G69570	AT3G05690;	2903	2929	+	20.4848	4.17e-08	0.000377	TGTTGACTTTTTTTTTTTTGTTATCTT
C2C2dof	OBP1	AT4G29230;	1719	1739	+	18.3788	4.17e-08	0.000978	TCTTCATCTTTTTTACTTTTT
MA1278.1	OBP1	AT4G29230;	1719	1739	+	18.3788	4.17e-08	0.000974	TCTTCATCTTTTTTACTTTTT
bZIP	bZIP53	AT5G61190;	2722	2736	+	21.1818	4.18e-08	0.00923	AATGCTGACGTGGCT
MA1341.1	bZIP53	AT5G61190;	2722	2736	+	21.1818	4.18e-08	0.00923	AATGCTGACGTGGCT
BBRBPC	BPC5	AT2G30590;	2428	2456	-	18.4878	4.19e-08	9.88e-05	GAGAGGAAAAAAAGGAGAGAGAGAGAACG
BBRBPC	BPC6	AT1G17920;	2352	2372	-	18.9211	4.2e-08	0.000105	ATGTACTTCTCTCTCTCTCTC
MA1402.1	BPC6	AT1G17920;	2352	2372	-	18.9211	4.2e-08	0.000102	ATGTACTTCTCTCTCTCTCTC
BBRBPC	BPC1	AT1G17920;	2342	2365	+	18.6212	4.22e-08	8.81e-05	GAAGGTGAGAGAGAGAGAGAGAGA
MA1404.1	BPC1	AT1G17920;	2342	2365	+	18.6212	4.22e-08	8.74e-05	GAAGGTGAGAGAGAGAGAGAGAGA
REM	REM19	AT5G46880;	1806	1826	-	21.4179	4.24e-08	8.53e-05	TCCAAAAAAAAAAAAAAGAAA
BBRBPC	BPC5	AT1G24260;	446	474	-	18.4634	4.24e-08	9.88e-05	AAAGGTTAGTAAGAAAGAAAGAAAGAAAG
BBRBPC	BPC5	AT1G52150;	1174	1202	+	18.4634	4.24e-08	9.88e-05	TGAGAATAGAGAAAAAGAAAGAAGGAAAG
C2C2dof	OBP3	AT3G16940;	656	676	+	19.8636	4.26e-08	0.000138	GTTTTTTTTTTTTTTTTTTTT
MA1274.1	OBP3	AT3G16940;	656	676	+	19.8636	4.26e-08	0.000138	GTTTTTTTTTTTTTTTTTTTT
C2C2dof	At4g38000	AT2G28810;	650	677	-	20.4545	4.28e-08	0.000131	ATCTGATTTTTTTTTTTTTTTTTTTTTT
C2C2dof	At4g38000	AT4G29230;	1705	1732	+	20.4545	4.28e-08	0.000131	CGTCTTTTTTTCTCTCTTCATCTTTTTT
ND	FRS9	AT4G36920;	2808	2828	+	20.6212	4.31e-08	8.79e-05	ATTTTCTTCTCTCTCTCTCTT
C2C2dof	AT5G02460	AT2G37590;	2934	2954	+	19.8485	4.31e-08	0.00081	CAAAAAGAAGAAAAAAAACAA
MA1281.1	AT5G02460	AT2G37590;	2934	2954	+	19.8485	4.31e-08	0.00082	CAAAAAGAAGAAAAAAAACAA
bZIP	GBF6	AT5G61190;	2722	2736	-	21.197	4.31e-08	0.00953	AGCCACGTCAGCATT
MA1334.1	GBF6	AT5G61190;	2722	2736	-	21.197	4.31e-08	0.00953	AGCCACGTCAGCATT
BBRBPC	BPC5	AT2G30590;	2789	2817	-	18.4146	4.33e-08	9.98e-05	TAGAGAGAGAGGGAATGAAGAAGAGGGAA
REM	REM19	AT2G24570;	343	357	+	20.3134	4.38e-08	0.000118	AACAAAAAAAAATAA
ND	FRS9	AT3G54340;	2902	2922	+	20.5909	4.38e-08	8.82e-05	CCATCTCTCTCTTTCTATTTC
BBRBPC	BPC6	AT2G30590;	2805	2825	+	18.8289	4.38e-08	0.000108	CCCTCTCTCTCTATATCTCCC
MA1402.1	BPC6	AT2G30590;	2805	2825	+	18.8289	4.38e-08	0.000105	CCCTCTCTCTCTATATCTCCC
M2347_1.02	AGL10	AT4G29230;	2642	2662	-	18.5819	4.38e-08	8.74e-05	AAAAAGAGAGAGAGAGAGAAC
ND	FRS9	AT3G47600;	2668	2688	+	20.5758	4.42e-08	8.82e-05	TTAAACCTCTCTCTCTCTCTC
C2C2gata	ZIM	AT4G31550;	2803	2817	+	20.8485	4.42e-08	0.00418	TCACAGCCGTTGGAT
C2H2	IDD5	AT1G16070;	2643	2658	-	21.1184	4.44e-08	0.00408	ATTTTGTCGTTTTCCT
MA1370.1	IDD5	AT1G16070;	2643	2658	-	21.1184	4.44e-08	0.00406	ATTTTGTCGTTTTCCT
C2C2dof	AT5G66940	AT4G31550;	166	194	+	20.1212	4.44e-08	0.000263	TTCCACTCTCATTTTACTTTTTGTCTTTT
MA1267.1	AT5G66940	AT4G31550;	166	194	+	20.1212	4.44e-08	0.000273	TTCCACTCTCATTTTACTTTTTGTCTTTT
C2C2dof	At3g45610	AT1G17920;	2071	2089	+	18.4545	4.45e-08	0.00189	TTAACTTTTTACTTTTTAG
MA1270.1	AT3G45610	AT1G17920;	2071	2089	+	18.4545	4.45e-08	0.00195	TTAACTTTTTACTTTTTAG
C2C2dof	AT3G52440	AT1G17920;	2068	2088	+	18.803	4.46e-08	0.00255	AGTTTAACTTTTTACTTTTTA
C2H2	NUC	AT4G31550;	2234	2250	-	21.2143	4.46e-08	0.00297	TTTTTTGTCTTTTTCTA
ABI3VP1	VRN1	AT2G27050;	2841	2869	+	12.7015	4.46e-08	5.3e-05	TTAGTCTCTTTAGTTTTTTTTTTTGTTTT
BBRBPC	BPC6	AT3G47600;	2668	2688	+	18.7763	4.48e-08	0.000108	TTAAACCTCTCTCTCTCTCTC
MA1402.1	BPC6	AT3G47600;	2668	2688	+	18.7763	4.48e-08	0.000106	TTAAACCTCTCTCTCTCTCTC
ABI3VP1	VRN1	AT2G30590;	2070	2098	+	12.6716	4.51e-08	5.31e-05	CCACTTTTTCTTTTACTTTTTTTGTTTTG
bZIP	GBF5_col_v3a_m1	AT5G61190;	2722	2736	+	20.9545	4.52e-08	0.00998	AATGCTGACGTGGCT
REM	REM19	AT5G44210;	2628	2648	+	21.3284	4.53e-08	9.01e-05	GCCGACAAAAAAAAAAAAAAA
C2C2dof	AT1G69570	AT4G31550;	877	903	+	20.3939	4.55e-08	0.000397	ATCTTACTTTTTTTTATCTTGTTTTAT
MA1268.1	AT1G69570	AT4G31550;	877	903	+	20.3939	4.55e-08	0.00039	ATCTTACTTTTTTTTATCTTGTTTTAT
C2C2COlike	AT4G27900	AT5G65510;	265	286	+	21.4342	4.56e-08	0.01	GATGAACGGTCTAGATTTCTTC
BBRBPC	BPC5	AT4G21750;	1262	1290	-	18.2927	4.57e-08	0.000103	GAACTTAGGAGAAAGGGAAGAAGAGAAAG
BBRBPC	BPC5	AT1G24260;	2874	2902	+	18.2927	4.57e-08	0.000103	AATATAAAGAAAAAAAGAAAGAAAGAAAG
bZIP	GBF5	AT5G61190;	2722	2736	+	20.9848	4.59e-08	0.0101	AATGCTGACGTGGCT
BBRBPC	BPC1	AT1G54160;	2357	2371	-	21.3788	4.59e-08	0.000128	ATCTTTCTCTCTCTT
BBRBPC	BPC6	AT4G29230;	2618	2638	+	18.7237	4.59e-08	0.000108	TATTAACTCTCTCTCTCTCTC
BBRBPC	BPC6	AT2G30590;	2799	2819	+	18.7237	4.59e-08	0.000108	TTCATTCCCTCTCTCTCTATA
MA1402.1	BPC6	AT4G29230;	2618	2638	+	18.7237	4.59e-08	0.000106	TATTAACTCTCTCTCTCTCTC
MA1402.1	BPC6	AT2G30590;	2799	2819	+	18.7237	4.59e-08	0.000106	TTCATTCCCTCTCTCTCTATA
C2C2dof	At4g38000	AT2G24570;	2601	2628	+	20.3788	4.61e-08	0.000138	CCTTTAATGTTTTTTATTTGACTTTTTG
ND	FRS9	AT4G29230;	2622	2642	+	20.5	4.61e-08	9.1e-05	AACTCTCTCTCTCTCTCCTTG
REM	REM19	AT4G29230;	402	416	+	20.2537	4.69e-08	0.000118	AAAAAAAAAAAAAAG
REM	REM19	AT4G31550;	483	497	+	20.2537	4.69e-08	0.000118	AAAAAAAAAAAAAAG
REM	REM19	AT5G44210;	2636	2650	+	20.2537	4.69e-08	0.000118	AAAAAAAAAAAAAAG
REM	REM19	AT2G17950;	971	985	-	20.2537	4.69e-08	0.000118	AAAAAAAAAAAAAAG
REM	REM19	AT5G46880;	1809	1823	-	20.2537	4.69e-08	0.000118	AAAAAAAAAAAAAAG
REM	REM19	AT1G63650;	2545	2559	-	20.2537	4.69e-08	0.000118	AAAAAAAAAAAAAAG
C2H2	IDD5	AT4G16610;	1898	1913	+	21.0658	4.69e-08	0.00408	TTTTTGTCTTTTTCTT
MA1370.1	IDD5	AT4G16610;	1898	1913	+	21.0658	4.69e-08	0.00406	TTTTTGTCTTTTTCTT
MA1416.1	RAMOSA1	AT1G17920;	2346	2359	+	21.4143	4.69e-08	0.000152	GTGAGAGAGAGAGA
BBRBPC	BPC5	AT1G52150;	1178	1206	+	18.2195	4.72e-08	0.000104	AATAGAGAAAAAGAAAGAAGGAAAGAAAG
ND	FRS9	AT1G54160;	2357	2377	-	20.4545	4.73e-08	9.23e-05	TTCACTATCTTTCTCTCTCTT
BBRBPC	BPC5	AT2G30590;	2795	2823	-	18.2073	4.75e-08	0.000104	GAGATATAGAGAGAGAGGGAATGAAGAAG
BBRBPC	BPC5	AT1G52150;	1183	1212	+	-9.57895	4.75e-08	0.000116	AGAAAAAGAAAGAAGGAAAGAAAGAAAGTG
MA1403.1	BPC5	AT1G52150;	1183	1212	+	-9.57895	4.75e-08	0.000115	AGAAAAAGAAAGAAGGAAAGAAAGAAAGTG
ABI3VP1	VRN1	AT4G01250;	1111	1139	+	12.4925	4.78e-08	5.59e-05	AATTATGTTATTGTTTTTCTTTTTTTTAA
REM	REM19	AT3G05690;	2907	2927	-	21.2537	4.78e-08	9.41e-05	GATAACAAAAAAAAAAAAGTC
C2C2dof	AT1G47655	AT4G36920;	2317	2331	-	17.6061	4.78e-08	0.00176	TTTTTTCCTTTTTCT
C2C2dof	At4g38000	AT4G32980;	2049	2076	+	20.3333	4.81e-08	0.000142	ATTTTCTTGATTCTGATTTATCTTTTTT
M2347_1.02	AGL10	AT1G24260;	2897	2917	+	18.5141	4.81e-08	9.29e-05	AGAAAGAAAGAAAGAGAGAGG
BBRBPC	BPC5	AT1G24260;	2881	2910	+	-9.64474	4.81e-08	0.000116	AGAAAAAAAGAAAGAAAGAAAGAAAGAAAG
MA1403.1	BPC5	AT1G24260;	2881	2910	+	-9.64474	4.81e-08	0.000115	AGAAAAAAAGAAAGAAAGAAAGAAAGAAAG
ARID	AT2G17410	AT1G24260;	1344	1358	-	19.1791	4.84e-08	0.00759	AAAATAAAATTAAAT
M2347_1.02	AGL10	AT4G21750;	1712	1732	-	18.5085	4.85e-08	9.29e-05	CAAAAACAGAAAAAAAAAAAA
C2C2dof	OBP3	AT2G30590;	2126	2146	+	19.7424	4.88e-08	0.000154	TTAACTTTCTCTCTTTTTTTT
MA1274.1	OBP3	AT2G30590;	2126	2146	+	19.7424	4.88e-08	0.000155	TTAACTTTCTCTCTTTTTTTT
ABI3VP1	AT5G60130	AT1G54160;	1864	1882	-	20.197	4.88e-08	0.00227	AAGAAAAACCAAAGTAAAA
C2C2gata	ZML1	AT1G54160;	2414	2428	+	20.6515	4.89e-08	0.00169	GCATCATCATCATCA
Trihelix	AT1G76870	AT2G30250;	2639	2652	-	16.6061	4.91e-08	0.00918	AACCAAAACCGGAT
MA1367.1	AT1G76870	AT2G30250;	2639	2652	-	16.6061	4.91e-08	0.00914	AACCAAAACCGGAT
BBRBPC	BPC1	AT1G54160;	2351	2374	+	18.303	4.91e-08	0.000101	CAGAGGAAGAGAGAGAAAGATAGT
MA1404.1	BPC1	AT1G54160;	2351	2374	+	18.303	4.91e-08	0.000101	CAGAGGAAGAGAGAGAAAGATAGT
M2347_1.02	AGL10	AT2G27050;	2457	2477	-	18.4972	4.92e-08	9.29e-05	AAAGAGAGAGAGAGAGAGAGA
M2347_1.02	AGL10	AT3G47600;	2733	2753	-	18.4972	4.92e-08	9.29e-05	AAAGAGAGAGAGAGAGAGAGA
M2347_1.02	AGL10	AT2G28810;	631	651	+	18.4915	4.96e-08	9.29e-05	AGTAAAAAAAAAAAAAAAAAA
M2347_1.02	AGL10	AT5G46880;	2383	2403	-	18.4915	4.96e-08	9.29e-05	TCAGAGAGAAAGAAAAAAAAA
ABI3VP1	VRN1	AT4G29230;	1617	1645	-	12.3731	4.96e-08	5.69e-05	GTTATTCATTTTTCTTCTTTTTTTCGTTT
ABI3VP1	VRN1	AT4G16780;	2480	2508	-	12.3731	4.96e-08	5.69e-05	TGCCTTTTGTTTACTTTTTTTTTGTTTTA
MYBrelated	At2g38090	AT4G36920;	2751	2771	+	19.8293	5e-08	0.00792	AAAGGAAAGGATAAAAATGAA
MA1193.1	At2g38090	AT4G36920;	2751	2771	+	19.8293	5e-08	0.0077	AAAGGAAAGGATAAAAATGAA
M2347_1.02	AGL10	AT1G63650;	1001	1021	-	18.4859	5e-08	9.29e-05	CAAAAAACAAAAAAACAAAAA
MADS	AGL15	AT3G47600;	1686	1704	+	20.803	5e-08	0.00436	TTTTCCTTATTGGGAATGT
MA0548.2	AGL15	AT3G47600;	1686	1704	+	20.803	5e-08	0.00443	TTTTCCTTATTGGGAATGT
ABI3VP1	VRN1	AT5G46880;	1492	1520	-	12.3433	5.01e-08	5.69e-05	TAGCATTTTTTTCTTTTTTTTTCTTTTGA
ABI3VP1	VRN1	AT1G07640;	2869	2897	+	12.3433	5.01e-08	5.69e-05	CTTTCGTTTTGCCTTTCTTTTTTTTTGAT
C2C2dof	AT2G28810	AT1G63650;	804	824	+	19.1364	5.03e-08	0.00142	TCTCTTTCATTTTACTTTTTC
MA1272.1	AT2G28810	AT1G63650;	804	824	+	19.1364	5.03e-08	0.00142	TCTCTTTCATTTTACTTTTTC
bZIP	bZIP53	AT5G61190;	2722	2736	+	21.0606	5.1e-08	0.0113	AATGCTGACGTGGCT
ABI3VP1	VRN1	AT4G36920;	2314	2342	-	12.2836	5.11e-08	5.76e-05	CTTTTTGTTTGTTTTTTCCTTTTTCTATA
BBRBPC	BPC5	AT4G16610;	2844	2873	-	-9.96053	5.13e-08	0.000122	AAGCTATGAGAGAGAGAGAGAATGAGAGAA
MA1403.1	BPC5	AT4G16610;	2844	2873	-	-9.96053	5.13e-08	0.000121	AAGCTATGAGAGAGAGAGAGAATGAGAGAA
BBRBPC	BPC1	AT3G47600;	2521	2535	-	21.2576	5.14e-08	0.000141	CTCTCTCTCTCTCCA
M2347_1.02	AGL10	AT2G28810;	652	672	+	18.4633	5.15e-08	9.49e-05	AAAAAAAAAAAAAAAAAAAAT
BBRBPC	BPC5	AT5G46880;	2412	2440	+	18.0122	5.17e-08	0.000112	AAGGTAAAGAAAGTGAGAGAAAACAAGAG
BBRBPC	BPC5	AT5G46880;	2417	2446	+	-10	5.18e-08	0.000122	AAAGAAAGTGAGAGAAAACAAGAGAAAGTG
MA1403.1	BPC5	AT5G46880;	2417	2446	+	-10	5.18e-08	0.000121	AAAGAAAGTGAGAGAAAACAAGAGAAAGTG
bZIP	TGA1	AT1G17920;	2140	2154	-	20.4545	5.22e-08	0.0115	TTTGCTGACGTCATC
ND	FRS9	AT2G30590;	2801	2821	+	20.2727	5.23e-08	0.000101	CATTCCCTCTCTCTCTATATC
BBRBPC	BPC1	AT3G05690;	2367	2390	-	18.1515	5.27e-08	0.000107	TAGGGAGAGAGAGAAAGAGAAGAG
MA1404.1	BPC1	AT3G05690;	2367	2390	-	18.1515	5.27e-08	0.000106	TAGGGAGAGAGAGAAAGAGAAGAG
BBRBPC	BPC5	AT1G52150;	1181	1210	+	-10.1053	5.29e-08	0.000123	AGAGAAAAAGAAAGAAGGAAAGAAAGAAAG
MA1403.1	BPC5	AT1G52150;	1181	1210	+	-10.1053	5.29e-08	0.000122	AGAGAAAAAGAAAGAAGGAAAGAAAGAAAG
C2H2	AtIDD11	AT2G30250;	2797	2817	-	19.4091	5.3e-08	0.00195	TCTCTCTTCTTGTCTTTTTCT
C2C2dof	AT1G47655	AT4G29230;	1727	1741	+	17.5758	5.3e-08	0.00176	TTTTTTACTTTTTTT
BBRBPC	BPC5	AT2G28810;	2827	2855	-	17.9512	5.31e-08	0.000114	GAGCACAGAACCAAAAGAGAAAGAGAGAA
M2347_1.02	AGL10	AT3G16940;	679	699	-	18.4407	5.31e-08	9.68e-05	AAAAATAAAATAAAAAAAAAA
BBRBPC	BPC1	AT4G36920;	2815	2838	-	18.1364	5.31e-08	0.000107	AAAAGAGCTAAAGAGAGAGAGAGA
MA1404.1	BPC1	AT4G36920;	2815	2838	-	18.1364	5.31e-08	0.000106	AAAAGAGCTAAAGAGAGAGAGAGA
C2C2gata	ZML2	AT4G16780;	1761	1779	+	20.2429	5.31e-08	0.00219	CATCCTCATTAACATCATC
C2H2	AT5G22990	AT4G31550;	2940	2954	+	17.0152	5.32e-08	0.0113	TCGTCTTCGTCTTCT
MA1416.1	RAMOSA1	AT4G04890;	1885	1898	-	21.3571	5.32e-08	0.000167	GAGAGAGAGAGAGT
MA1416.1	RAMOSA1	AT4G29230;	2623	2636	-	21.3571	5.32e-08	0.000167	GAGAGAGAGAGAGT
C2C2dof	AT1G69570	AT1G54160;	2281	2307	-	20.2273	5.32e-08	0.000443	TGACTCCTTTTCTCTTTTTTTTTTTTT
MA1268.1	AT1G69570	AT1G54160;	2281	2307	-	20.2273	5.32e-08	0.000435	TGACTCCTTTTCTCTTTTTTTTTTTTT
BBRBPC	BPC1	AT4G36920;	2805	2828	-	18.1212	5.35e-08	0.000107	AAGAGAGAGAGAGAAGAAAATAAA
MA1404.1	BPC1	AT4G36920;	2805	2828	-	18.1212	5.35e-08	0.000106	AAGAGAGAGAGAGAAGAAAATAAA
M2347_1.02	AGL10	AT1G07640;	2964	2984	+	18.435	5.35e-08	9.68e-05	AAGAAGAAAGAGATAAAAAAA
REM	REM19	AT4G01250;	1121	1141	-	21.0896	5.39e-08	0.000104	ATTTAAAAAAAAGAAAAACAA
REM	REM19	AT5G44210;	2338	2358	+	21.0896	5.39e-08	0.000104	GATTCAAAAAAAAAGAAAAAA
NAC	NTM1	AT1G63650;	813	833	-	18.9697	5.39e-08	0.00115	CAAAATATTGAAAAAGTAAAA
C2C2dof	OBP3	AT4G16780;	1789	1809	-	19.6515	5.4e-08	0.000168	TTTTCTTTTTCTTTTTGTTAA
MA1274.1	OBP3	AT4G16780;	1789	1809	-	19.6515	5.4e-08	0.000168	TTTTCTTTTTCTTTTTGTTAA
bZIP	bZIP3	AT5G61190;	2722	2736	+	20.3939	5.41e-08	0.012	AATGCTGACGTGGCT
MA1340.1	bZIP3	AT5G61190;	2722	2736	+	20.3939	5.41e-08	0.012	AATGCTGACGTGGCT
C2C2dof	CDF3	AT1G16070;	2704	2722	+	18.9394	5.43e-08	0.00281	AAAGTAGAAAAAGGGCAAA
BBRBPC	BPC5	AT2G30590;	2803	2832	-	-10.2368	5.44e-08	0.000125	AGGAATTGGGAGATATAGAGAGAGAGGGAA
MA1403.1	BPC5	AT2G30590;	2803	2832	-	-10.2368	5.44e-08	0.000124	AGGAATTGGGAGATATAGAGAGAGAGGGAA
C2C2dof	AT5G66940	AT4G36920;	2312	2340	-	19.9242	5.44e-08	0.000305	TTTTGTTTGTTTTTTCCTTTTTCTATATG
MA1267.1	AT5G66940	AT4G36920;	2312	2340	-	19.9242	5.44e-08	0.000317	TTTTGTTTGTTTTTTCCTTTTTCTATATG
C2C2dof	AT2G28810	AT5G65510;	2704	2718	+	16.7424	5.45e-08	0.00351	TTTACTTTTTTTTTT
REM	REM19	AT1G52150;	1696	1716	+	21.0746	5.45e-08	0.000104	ATATTAAAAAAAAAAAGAAAA
ABI3VP1	VRN1	AT1G63650;	986	1014	+	12.0597	5.49e-08	6.14e-05	TATATTTAGTTTGTTTTTTTGTTTTTTTG
BBRBPC	BPC6	AT3G47600;	2521	2541	-	18.3158	5.52e-08	0.000129	CCTCCTCTCTCTCTCTCTCCA
MA1402.1	BPC6	AT3G47600;	2521	2541	-	18.3158	5.52e-08	0.000125	CCTCCTCTCTCTCTCTCTCCA
C2C2dof	AT5G66940	AT4G36920;	971	999	+	19.9091	5.53e-08	0.000305	TTTTCTCTCATAATTCCTTTTTCCTTTTT
MA1267.1	AT5G66940	AT4G36920;	971	999	+	19.9091	5.53e-08	0.000317	TTTTCTCTCATAATTCCTTTTTCCTTTTT
BBRBPC	BPC5	AT1G54160;	2349	2377	+	17.8537	5.54e-08	0.000118	GACAGAGGAAGAGAGAGAAAGATAGTGAA
BBRBPC	BPC5	AT1G75710;	911	939	-	17.8293	5.6e-08	0.000118	AAAACACCGACAGAGAGAGAGAAAGAGAA
BBRBPC	BPC5	AT2G30590;	2432	2461	-	-10.3947	5.63e-08	0.000128	GCAAAGAGAGGAAAAAAAGGAGAGAGAGAG
MA1403.1	BPC5	AT2G30590;	2432	2461	-	-10.3947	5.63e-08	0.000127	GCAAAGAGAGGAAAAAAAGGAGAGAGAGAG
BBRBPC	BPC6	AT1G24260;	2950	2970	-	18.2632	5.65e-08	0.00013	ATCTCAATCTCTCTCTCTCTC
MA1402.1	BPC6	AT1G24260;	2950	2970	-	18.2632	5.65e-08	0.000127	ATCTCAATCTCTCTCTCTCTC
BBRBPC	BPC5	AT1G24260;	444	472	-	17.8049	5.66e-08	0.000118	AGGTTAGTAAGAAAGAAAGAAAGAAAGAA
M2347_1.02	AGL10	AT2G28810;	2268	2288	+	18.3898	5.69e-08	0.000102	TGAGAAAAAAAGAAAGAAAGA
C2H2	AtIDD11	AT1G16070;	2644	2664	-	19.3485	5.72e-08	0.00195	ATTAATATTTTGTCGTTTTCC
M2347_1.02	AGL10	AT3G47600;	211	231	-	18.3842	5.73e-08	0.000102	CAAGAAAAGGAAAAAAAAAAG
C2H2	IDD2	AT4G16610;	1899	1913	-	21.0244	5.74e-08	0.00468	AAGAAAAAGACAAAA
MA1373.1	IDD2	AT4G16610;	1899	1913	-	21.0244	5.74e-08	0.0047	AAGAAAAAGACAAAA
C2C2dof	dof24	AT3G05690;	2970	2984	+	17.9848	5.75e-08	0.00501	ATTTTTCACTTTTTG
REM	REM19	AT3G47600;	900	914	-	20.1493	5.78e-08	0.000144	AAAAGAAAAAAAAAA
ABI3VP1	VRN1	AT4G21750;	1710	1728	+	21.25	5.78e-08	0.000151	TTTTTTTTTTTTTTCTGTT
BBRBPC	BPC1	AT1G24260;	2884	2907	+	17.9545	5.78e-08	0.000114	AAAAAAGAAAGAAAGAAAGAAAGA
MA1404.1	BPC1	AT1G24260;	2884	2907	+	17.9545	5.78e-08	0.000113	AAAAAAGAAAGAAAGAAAGAAAGA
C2C2dof	At4g38000	AT5G46880;	1797	1824	+	20.1364	5.79e-08	0.000168	ATTGTTTCTTTTCTTTTTTTTTTTTTTG
BBRBPC	BPC6	AT1G24260;	2942	2962	-	18.1974	5.82e-08	0.000132	CTCTCTCTCTCTCTTTCCTTG
MA1402.1	BPC6	AT1G24260;	2942	2962	-	18.1974	5.82e-08	0.000129	CTCTCTCTCTCTCTTTCCTTG
NAC	NTM1	AT1G49720;	2420	2440	-	18.9091	5.82e-08	0.00115	CCAAAAAAAAAAAAAGTATAA
REM	REM19	AT4G36920;	2978	2998	+	20.9851	5.82e-08	0.00011	GAAACCAAAAAAAAACAAAAA
C2C2dof	AT2G28810	AT4G36920;	1262	1276	-	16.7121	5.83e-08	0.00351	TTTGCTTTTTGTTTT
BBRBPC	BPC1	AT3G47600;	2672	2686	+	21.1515	5.86e-08	0.000158	ACCTCTCTCTCTCTC
C2C2dof	At3g45610	AT4G29230;	402	420	-	18.2576	5.87e-08	0.00189	TATACTTTTTTTTTTTTTT
MA1270.1	AT3G45610	AT4G29230;	402	420	-	18.2576	5.87e-08	0.00195	TATACTTTTTTTTTTTTTT
REM	REM19	AT4G36920;	2832	2852	-	20.9701	5.89e-08	0.00011	ATGAAAACAAAAAAAAAAGAG
MYBrelated	TBP3	AT2G37590;	2646	2664	+	19.0606	5.9e-08	0.0113	AAATTTAAACCCTAACTAA
C2H2	IDD5	AT4G31550;	2234	2249	-	20.8158	5.92e-08	0.00408	TTTTTGTCTTTTTCTA
MA1370.1	IDD5	AT4G31550;	2234	2249	-	20.8158	5.92e-08	0.00406	TTTTTGTCTTTTTCTA
Trihelix	AT1G76880	AT1G63650;	2549	2564	-	17.8485	5.93e-08	0.00922	ATGGTAAAAAAAAAAA
MA1366.1	AT1G76880	AT1G63650;	2549	2564	-	17.8485	5.93e-08	0.00934	ATGGTAAAAAAAAAAA
bZIP	TGA3	AT1G17920;	2140	2153	+	20.1818	5.95e-08	0.0127	GATGACGTCAGCAA
MA1336.1	TGA3	AT1G17920;	2140	2153	+	20.1818	5.95e-08	0.0129	GATGACGTCAGCAA
C2C2dof	AT1G69570	AT2G27050;	2842	2868	+	20.1061	5.97e-08	0.000466	TAGTCTCTTTAGTTTTTTTTTTTGTTT
MA1268.1	AT1G69570	AT2G27050;	2842	2868	+	20.1061	5.97e-08	0.000458	TAGTCTCTTTAGTTTTTTTTTTTGTTT
C2C2dof	OBP1	AT4G04890;	1720	1740	-	18.1364	5.99e-08	0.00125	TTTTTCTTTTTTTCCCTTTTG
MA1278.1	OBP1	AT4G04890;	1720	1740	-	18.1364	5.99e-08	0.00124	TTTTTCTTTTTTTCCCTTTTG
REM	REM19	AT4G31550;	478	498	+	20.9403	6.02e-08	0.000111	GACAAAAAAAAAAAAAAAAGA
ABI3VP1	VRN1	AT1G49720;	2451	2479	+	11.7463	6.07e-08	6.74e-05	TAATATCTGTTTTGTCTTTTTTTTGGTTC
BBRBPC	BPC1	AT4G36920;	2708	2731	+	17.8485	6.08e-08	0.000118	GACAAGAGAAGAGAGAGAGAGAAA
MA1404.1	BPC1	AT4G36920;	2708	2731	+	17.8485	6.08e-08	0.000117	GACAAGAGAAGAGAGAGAGAGAAA
BBRBPC	BPC5	AT1G54160;	2521	2550	-	-10.7368	6.08e-08	0.000137	GCGAACAAGAAGAGAGAGAGAGAGAGAGAG
MA1403.1	BPC5	AT1G54160;	2521	2550	-	-10.7368	6.08e-08	0.000135	GCGAACAAGAAGAGAGAGAGAGAGAGAGAG
BBRBPC	BPC5	AT2G30250;	2802	2830	+	17.6341	6.09e-08	0.000125	AAGACAAGAAGAGAGAGAAACAAAAAAAA
REM	REM19	AT4G16780;	2477	2497	+	20.9254	6.09e-08	0.000111	GTTTAAAACAAAAAAAAAGTA
BBRBPC	BPC1	AT1G52150;	1184	1207	+	17.8333	6.12e-08	0.000118	GAAAAAGAAAGAAGGAAAGAAAGA
MA1404.1	BPC1	AT1G52150;	1184	1207	+	17.8333	6.12e-08	0.000117	GAAAAAGAAAGAAGGAAAGAAAGA
BBRBPC	BPC5	AT1G24260;	436	464	-	17.622	6.12e-08	0.000125	AAGAAAGAAAGAAAGAAAGAAAGAAAGCA
ABI3VP1	VRN1	AT4G21750;	1704	1732	+	11.7164	6.13e-08	6.75e-05	TGAGTTTTTTTTTTTTTTTTCTGTTTTTG
C2C2dof	AT1G69570	AT1G54160;	2282	2308	-	20.0758	6.14e-08	0.000466	TTGACTCCTTTTCTCTTTTTTTTTTTT
[truncated: 91,353 more rows]

## Sheet: S7
Supplemental Table S7: T-DNA stock ID and their primer sequence information
Column A: Gene name /AGI
Column B: T-DNA stock ID
Column C: Primers used for setting up the T-DNA PCR.
Column D: Primer used for setting up the T-DNA PCR.
GENE NAME	T-DNA	PRIMER1	PRIMER2
AT1G54160/NF-YA5	SALK_042760C	TGACGTTTCAGCACATTGAAG	TAGCCAATACCCAATTTGCAG
AT1G04880/HMG	CS2102953	TACAATACATTACCCCCAAGAAGC	GATCTGATGTGTGGAGCCTTAAAGTC
AT1G04880/HMG	SALK_100002C	TGCTTCAGGGGTAACACAAAC	TGACCTATTTTATAGCCACCCC
AT4G17710/HDG4	CS303999	ACATGAATGGTCTTAGCCAGAGTT	AATGGAAACGAAAGACAAGAAAGA
AT5G52170/HDG7	SALK_132114C	ATACAAGACATAGGCAACGGC	ACAGCAGCACGAAGAAGAGAG
AT4G14770/TCX2	SALK_021952	AGATTGCAGACAAAGCAAAGC	TGGAGAATCCTGCATTTTCAG
AT2G28810	SALK_056801C	TAACCAAAACAGAAAAGTGCG	GCGGTAAAAATCACACAAAAAG
AT1G05230/HDG2	SALK_138646C	AAGATGTGAGTTCTCATGCCG	ATGTTCGAGCCAAATATGCTG
AT5G44210/ERF9	SALK_091532C	AGGAAATCAACGAAATCTCCC	ACATGCAAACGGAAATCTCTG
AT1G01460/BHLH	SALK_027604C	TTGATCTGGAGGACAGGACAC	CTGCTCCGTTTTCTGTTCTTG
AT4G04890/PDF2	CS304455	GTCAGTTTCGATTCCTTCTGAGAC	GAATTGATCAGAATAGCCCC
AT1G17920/HDG12	SALK_127261C	CTATTCCCCGAGATCTTTTGG	TGGCTGAGATGGTAAACTTGG
AT5G61590/DEWAX	SALK_015182C	CAGCTTAGGATTCGAACCATG	GAAAACGCAGAAGTTCCATTG
AT1G64620	SALK_130584	TGTACACGTTCATCAAATGGG	AAAGCTCCAAAGACGAGGAAG
AT1G12610/DDF1	SALK_114390C	TTTCATATCCTTCCATCGTGC	TAAACTGGGTGACGTGTCTCC
AT1G22190	SALK_139727C	GTGTATCGGTGAGGCTGAGAG	GTCCTCCTCCGGTAGTTTCAC
AT2G38340	SALK_144950C	TTGGGTGACAATCCACCTTAC	TTGTCGAACACCTCTAAACCG
AT5G56270/WRKY2	SALK_020399C	CCAAGAATTTGGCTGAATCTC	TGTTAGAACACGAATCACCCC
AT3G61630/CRF6	SALK_063548C	GATCGCTTCAATCTCATGCTC	CTCAATCTGAGATGCGGAAAG
AT1G29160	SALK_045465C	TCCCATTATTGTGTGATTGTCAG	GAGCTACAAGCAACAACAGCC
AT2G31730	SALK_115465	CGCTGATCAATTGGACATTTG	ACCAAAAATGGGGAACAAAAC
AT5G14960/DEL2	SALK_093190C	TAACGTTTGTGAGTTCGGTCC	CATCTCCCAGACCTGGTAATG
AT5G54630	SALK_098531C	CCGTGCATTAAATCAAGTTTACC	TCCTCCTCCTCGATCTCTCTC
AT1G65910/ANAC028	CS868895	GAGCTTCTCTGACGCACCTAG	TGTTTGTCACAACTCGTCAGG
AT5G61190	SALK_010662C	TTTCACTCCTGTTCCAACCAC	GTTGTAGTTTTGTTGCTCCGG
AT1G75710	SALK_048268	CCGCCTTTAAGAAGGTCAAAC	CGTTAGATCTCGTTGAGCCAG
AT1G07640/OBP2	SALK_139462C	AAGTTGAGTGTTTGGTGGTGG	GCGGATTAGAAAAGAAGATGG
A4G16780/ATHB-2	SALK_106790C	CTCACGACTCAACGATCTAACC	CGTCACTGATTCCTCTTGAGC
AT5G49330/MYB111	CS9979	CCAACAAGCTACTACAAAACCACA
AT5G62470/MYB96	CS333785	GACAAGGCCTCACAAAGAGC
AT3G28910/MYB30	SALK_027644C	AAGATATGACGCAATTGCAGC	CTTTGGAGGCTTTACCTCCAC
AT1G28470/ANAC010	SALK_000287C	TGGTTATCGCGATTTCATTTC	CTCGAGGTTAAAGTTACGCCC
AT3G16940/CALMODULIN	SALK_078900C	CTGCAAGAGCATCCTTGAGAC	TGAACCCATGGTTATGCCTAG
AT2G24570/WRKY17	SALK_076337C	TGGATTTTGGTTAAAGACCTTC	AGCAAGAAAGATCGAAGAGCC
AT2G27050/EIL1	SALK_049679C	GCTCCATACGCTAAACGATTG	ACAAAATGCGTTTGAAACGTC
AT4G31550/WRKY11	SALK_141511C	TGTCGTATTGATGAATCGCTG	GTCAGTGATCTCGGAGCAGTC
AT1G06850/BZIP52	SALK_033320C	TTCTCTCTTTGGATCGAGCTG	CAGACGTGGGGAGATGTAATG
AT4G21750/ATML1	SALK_033408	GACCAATATTTTGCTTTTCGG	CTCGGAGCTTGTCATTTTCTG
AT2G40750/WRKY54	SALK_111964	GCTGGTGTTGTTCTCTTGCTC	GGGTTGGTAAGGGTAAAAGAGG
AT2G36400/GRF3	SALK_026786	TCCATCCATGTTCAACTAGCC	GAAAAGACTCACTGGGGAACC
AT3G44750	CS348580	GAAGTTAAATCAGGAAAGCCAG	CTTCATCCATCTGCAAGAATCATA
AT5G64060/ANAC103	CS850179	ACTCTGACAGACCCACCATTG	GCAATGACCAAGTCGTAGAGC
AT3G47600/MYB94	CS859284	AAAGTCAACGAGTTGGGTGTG	ATACCCATCTGGGGTCTATGC
AT2G20180/PIL5	SALK_072677	AGATCGTCGAAGACCTTGTTG	GGGTGAAGATGATGATCTTATGG
AT3G19580/AZF2	SALK_132562	TTGTTGCTAACAAGCATGTGC	GCCAGAATCAAAGAACCTTCC
AT5G09330/ANAC082	CS338959	TTGATAGTGTGTTACTGTCCTGCC
AT3G54810/GATA8	SALK_131396	TTCAAAATCTTCTGCTCTTCCTC	CTGCTTTGTTCTGTTTTTGCC
AT3G28920/ATHB-34	SALK_085482	CTTCTTCACGACGAAGACGAC	GCAACATTCATCAACCAGAGC
AT4G23980/ARF9	CS24609	TGAGGAAAACAATTATTGTTGTGC	AAGTCGACTTGTTGCGTTGAC
AT1G34310/ARF12	CS24613	CAAAATATCCGGTTTTGCAAG	CAACTAAGTGTTGCCTCTCCG

## Sheet: S8
Supplemental Table S8: Validation of targets using mutant or over expression lines for Figure 5
Column A-AX: qRT-PCR data for dewax mutant; the AGI of targets is given on the top, followed with CT values and delta CT.
Column AY-CU: qRT-PCR analysis for the DEWAX targets in 35S::DEWAX
Column CW-DN: qRT-PCR analysis for the ATHB34 targets
Column DP-GF: qRT-PCR analysis for the ATHMGB15 target using T-DNA insertion line C2102953
Column GH-GM: To validate GRF3 target HDG12, total RNA was isolated from epidermal cells
Column GV-HN: Validation of ARF9 targets using C24609
Column HP-IA: Validation of ANAC082 was done using C338959
Column IC-IZ: Validation of ARF12 was done using CS24613
Column JB-JM: AZF2 targets tested using T-DNA line
Column JO-JT: GATA8 using T-DNA lines
Column JV-KM: 35S::WRKY54
Column KO-KZ: 35S::AT2G28810
Validation Summary for DEWAX		PP2AA3=2.09						AT5G61190=1.99						AT4G16610=1.96						AT4G16780=2.1						AT5G65510=2.1						AT2G37590=2.03						AT1G49720=1.91						AT3G05690=2.16
		AT2G38340=2
	SALK_015182C							SALK_015182C						SALK_015182C						SALK_015182C						SALK_015182C						SALK_015182C						SALK_015182C						SALK_015182C
Target Gene ID	AT2G38340	PP2A	dCT					AT5G61190	PP2A	dCT				AT4G16610	PP2A	dCT				AT4G16780	PP2A	dCT				AT5G65510	PP2A	dCT				AT2G37590	PP2A	dCT				AT1G49720	PP2A	dCT				AT3G05690	PP2A	dCT
Col 0 or Ler	32	25.49	-6.51					37.16	24.15	-13.01				32.02	25.49	-6.53				29.71	25.49	-4.22				35.36	25.49	-9.87				33.36	24.15	-9.21				29.47	24.15	-5.32				32.97	24.15	-8.82
	32.01	25.32	-6.69					35.72	24.11	-11.61				32.77	25.32	-7.45				30.01	25.32	-4.69				36.11	25.32	-10.79				32.83	24.11	-8.72				29.22	24.11	-5.11				33.25	24.11	-9.14
	32.13	25.3	-6.83					36.27	24.24	-12.03				31.83	25.3	-6.53				30.12	25.3	-4.82				34.76	25.3	-9.46				32.92	24.24	-8.68				29.17	24.24	-4.93				32.27	24.24	-8.03
Mutation	31.97	23.46	-8.51					32.71	22.58	-10.13				30.23	23.46	-6.77				27.21	23.46	-3.75				33.68	23.46	-10.22				31.29	22.58	-8.71				27.3	22.58	-4.72				29.48	22.58	-6.9
	31.74	23.5	-8.24					33.1	22.54	-10.56				30.46	23.5	-6.96				27.21	23.5	-3.71				35.17	23.5	-11.67				31.1	22.54	-8.56				27.29	22.54	-4.75				29.67	22.54	-7.13
	31.79	23.58	-8.21					33.07	22.42	-10.65				30.15	23.58	-6.57				27.07	23.58	-3.49				33.76	23.58	-10.18				31.18	22.42	-8.76				27.16	22.42	-4.74				30.05	22.42	-7.63
TTEST			0.000246255							0.0164025						0.840813						0.00967443						0.359385						0.344872						0.0275004						0.0215199
Col 0 or Ler Avg	32.0467	25.37	-6.67667					36.3833	24.1667	-12.2167				32.2067	25.37	-6.83667				29.9467	25.37	-4.57667				35.41	25.37	-10.04				33.0367	24.1667	-8.87				29.2867	24.1667	-5.12				32.83	24.1667	-8.66333
Mutation Avg	31.8333	23.5133	-8.32					32.96	22.5133	-10.4467				30.28	23.5133	-6.76667				27.1633	23.5133	-3.65				34.2033	23.5133	-10.69				31.19	22.5133	-8.67667				27.25	22.5133	-4.73667				29.7333	22.5133	-7.22
delta CT	0.213333	1.85667						3.42333	1.65333					1.92667	1.85667					2.78333	1.85667					1.20667	1.85667					1.84667	1.65333					2.03667	1.65333					3.09667	1.65333
Efficiency Corrected CT values	1.15936	3.93011						10.5457	3.38305					3.65662	3.93011					7.88576	3.93011					2.448	3.93011					3.69694	3.38305					3.73569	3.38305					10.8565	3.38305
Control	1							1						1						1						1						1						1						1
Normalized Target Value	0.294995							3.1172						0.930412						2.0065						0.622883						1.09278						1.10424						3.2091
Std. Deviation	0.0414764							1.67624						0.350272						0.43369						0.496631						0.224558						0.12594						1.46264
	AT2G38340	PP2A	E(AT2G38340)	E(PP2A)	Ratio			AT5G61190	PP2A	E(AT5G61190)	E(PP2A)	Ratio		AT4G16610	PP2A	E(AT4G16610)	E(PP2A)	Ratio		AT4G16780	PP2A	E(AT4G16780)	E(PP2A)	Ratio		AT5G65510	PP2A	E(AT5G65510)	E(PP2A)	Ratio		AT2G37590	PP2A	E(AT2G37590)	E(PP2A)	Ratio		AT1G49720	PP2A	E(AT1G49720)	E(PP2A)	Ratio		AT3G05690	PP2A	E(AT3G05690)	E(PP2A)	Ratio
	0.03	2.03	1.02101	4.46578	0.22863			4.45	1.57	21.3745	3.18148	6.71841		1.79	2.03	3.33533	4.46578	0.746864		2.5	2.03	6.3907	4.46578	1.43104		1.68	2.03	3.47799	4.46578	0.77881		2.07	1.57	4.33029	3.18148	1.36109		2.17	1.57	4.07232	3.18148	1.28001		3.49	1.57	14.6975	3.18148	4.6197
	0.26	1.99	1.19748	4.33602	0.27617			4.06	1.61	16.3434	3.27669	4.98779		1.56	1.99	2.85706	4.33602	0.658913		2.5	1.99	6.3907	4.33602	1.47386		0.19	1.99	1.15139	4.33602	0.26554		2.26	1.61	4.95383	3.27669	1.51184		2.18	1.61	4.09876	3.27669	1.25088		3.3	1.61	12.6969	3.27669	3.87491
	0.21	1.91	1.15669	4.0877	0.282968			4.09	1.73	16.6843	3.57975	4.66075		1.87	1.91	3.51981	4.0877	0.861072		2.64	1.91	7.09021	4.0877	1.73452		1.6	1.91	3.27756	4.0877	0.80181		2.18	1.73	4.68103	3.57975	1.30764		2.31	1.73	4.45848	3.57975	1.24547		2.92	1.73	9.47556	3.57975	2.64699
	0.04	1.86	1.02811	3.93978	0.260957			3.01	1.53	7.93502	3.08904	2.56876		2.54	1.86	5.52498	3.93978	1.40236		2.8	1.86	7.98388	3.93978	2.02648		2.43	1.86	6.06726	3.93978	1.54		1.54	1.53	2.97539	3.08904	0.963208		1.92	1.53	3.46405	3.08904	1.1214		3.77	1.53	18.2344	3.08904	5.90292
	0.27	1.82	1.20581	3.82531	0.315219			2.62	1.57	6.06729	3.18148	1.90706		2.31	1.82	4.73273	3.82531	1.23722		2.8	1.82	7.98388	3.82531	2.08712		0.94	1.82	2.00857	3.82531	0.525073		1.73	1.57	3.40383	3.18148	1.06989		1.93	1.57	3.48654	3.18148	1.09588		3.58	1.57	15.7523	3.18148	4.95125
	0.22	1.74	1.16473	3.60624	0.322977			2.65	1.69	6.19385	3.47574	1.78202		2.62	1.74	5.83057	3.60624	1.6168		2.94	1.74	8.85778	3.60624	2.45624		2.35	1.74	5.71762	3.60624	1.58548		1.65	1.69	3.21639	3.47574	0.925382		2.06	1.69	3.79253	3.47574	1.09114		3.2	1.69	11.7558	3.47574	3.38224
	0.16	1.84	1.11729	3.88212	0.287803			3.56	1.66	11.5856	3.39972	3.4078		1.6	1.84	2.93501	3.88212	0.756033		2.91	1.84	8.6628	3.88212	2.23146		1.08	1.84	2.22842	3.88212	0.574021		1.63	1.66	3.17116	3.39972	0.932772		1.87	1.66	3.35376	3.39972	0.986483		2.79	1.66	8.57286	3.39972	2.52164
	0.39	1.8	1.31039	3.76932	0.347647			3.17	1.7	8.85858	3.50146	2.52997		1.37	1.8	2.51415	3.76932	0.667003		2.91	1.8	8.6628	3.76932	2.29824		-0.41	1.8	0.737718	3.76932	0.195716		1.82	1.7	3.6278	3.50146	1.03608		1.88	1.7	3.37554	3.50146	0.964038		2.6	1.7	7.40593	3.50146	2.1151
	0.34	1.72	1.26576	3.55346	0.356204			3.2	1.82	9.04336	3.82531	2.36409		1.68	1.72	3.09735	3.55346	0.871643		3.05	1.72	9.61101	3.55346	2.70469		1	1.72	2.1	3.55346	0.590973		1.74	1.82	3.42802	3.82531	0.896142		2.01	1.82	3.67178	3.82531	0.959866		2.22	1.82	5.52697	3.82531	1.44484
[truncated: 135 more columns]

## Sheet: S9
Supplemental Table S9: Primer sequence information for in situ probe synthesis and cloning
Primer used for making the probes for in situ hybridization
SP/pENTR-D-TOPO/ T7 sense	CTCGGGCCCTAATACGACTCACTATAGG
ASP/pENTR-D-TOPO/T7/sense	GCCAACTTTGTACAAGAAAGCTGGGTCG
SP/pENTR-D-TOPO /antisense	GACCATGTAATACGACTCACTATAGGGGATATCAG
ASP/pENTR-D-TOPO/antisense	AAAGCAGGCTCCGCGGCCGCCCCCTTCACC
Primers used for cloning purposes
SP/AT2G28810 CDS	CACCATGGTTTTCTCATCCGTCTC
ASP/ AT2G28810 STOP	TCACATAAGATGCTGGTGATGATGA
SP/AT2G40750/WRKY54 CDS	CACCATGGATTCGAATAGTAACAAC
ASP/AT2G40750/WRKY 54 STOP	TCACATAGCACTTGTTCTTTCATAA
DEWAX-F	CACCATGGCGAGTTTTGAGGAAAG
DEWAX-R	TTAGTTTGATGACGATGATGAAG
rGRF3F	AACCGTTCTAGAAAACCAGTAGAGACTCCA
rGRF3R	GCGGCCACGGTGCATGTGGC

## Sheet: S10
Supplemental Table S10: Primer sequence used for pENTR/D/TOPO cloning
Gene name and the AGI is given in the column A while the primer sequence is given in column B. In total 29 TF promoter fargements were cloned in the pENTR/D/TOPO vector
Gene Name	Primer sequence
AT5G64060/ANAC103	CACCAAAATGTTTGTCACATCCAGGTCATG
	TGGAAGACAAGGGGAAAACTTTCACTACAC
AT5G52170/HDG7	CACCTATACAAGCTTGACACCCGTGAAAGT
	TTTCCCTCTCTGCAACCAAATTAAATAGTC
AT4G14770/TCX2	CACCAGATAGATAGCCTAATTTTACAAAAC
	TTTCCAACACACAAACAAAAAAAATCAC
AT2G30250/WRKY25	CACCTTTCCTGGATCCATCGATCATTCACT
	GATGGTCTTTAATAAAGGAGACAACT
AT2G31730/BHLH	CACCATATCTATGAATTTACCCACATGGT
	TCCTTGTCATCAAACAAAACAAAAATGA
AT5G61190	CACCTTCAAAATCAAAGTGTAGAAACAG
	GGAGATACTAGAGAGAGAAGAGAC
AT4G25490/CBF1	CACCTTCTAAAAATCTTATTCCTCTGAA
	TGATCAGAGTACTCTGTTTCAAGAAACT
AT1G54160/NF-YA5	CACCTGTATAACAATACAACACAGCTTA
	TGTCTTCAAATCTTTACTTCAATAAACT
AT1G75710	CACCAATTAATGAGTTGTGTAGAGAAAT
	TGAAAGAAGAAAGAAACTCTTGAGAATG
AT2G20180/PIL5	CACCTCAAGTAGACAATAACTTTCTAAG
	ATCTCTCTCTCTACAAAGATGATGATAA
AT2G27050/EIL1	CACCGCTAGGTGGCTAAAGACAGATGCA
	GTCTCTTCCACCACAATCAAGAACAGAG
AT3G47600/MYB94	CACCTCTGTTCTAGAAACTATTAGGAAA
	CTCTATCTTCTCTATGTAAATATCACTT
AT4G01250	CACCCATTAAAGCCCAATCCAGATATAA
	TGAATTTGGTTACTCAGGGGAGACAAAA
AT4G04890/PDF2	CACCTTCTGTAATAAATACGTATTAGAA
	TGTTATGGATGATTGACTATGATCACTC
AT4G16610	CACCAAGTCTTTTTTTTTTCTTCTTCTTA
	TTTGCCAAAAGAAACAAGAACAGAACAA
AT4G21750/ATML1	CACCTTGGAACTTACGTAGTTTACATGC
	GATGATGATGGATGCCTATCAATTTTTG
AT5G46880/HDG5	CACCAACATGCATCATCGCGGAAAAAGT
	CACTTGGAAGATTTAAAAAAACCTAATG
AT5G49330/MYB111	CACCTACCAATTTCGGTGGCCCATCTAT
	TGCTTCTCGGTCTCTTCTGTCAAAAAGA
AT5G54630/Zn-finger	CACCGAAGCACCAGCCTTCTTAGGGAG
	TGTTGTTGTCGATATCTCTCTCTTTCTT
AT5G57660	CACCGCATGCTCATCATATTATTTATCA
	TAACTATAACTTTTTTTATTTTCTTGAG
AT2G38340	CACCACGATTGAAGATAGGCTTTCCTCCAT
	TGGAAAAACACAACACGTACAAACTGTAG
AT1G49720/ABF1	CACCAATGCTTATTATTTCATGCATTTG
	ACTTCTTTTCTGTTTCACAACGGAATCA
AT4G29230/ANAC075	CACCTTTGTGATAGGAAATGGGATAAAACG
	CTCAATCTCGAATATCTTTGATCAACTCTC
AT2G28810	CACCATTTTTTAATCAGGTTGCATATTA
	GAATATGTTTTGGAACTTTGAAAAAAGA
AT1G28470/ANAC010	CACCTAGTAGTCTCATAGTAGTCGTCTA
	CCTTCTTATTTTACTGATCTCTCTATAC
AT4G01460	CACCGTATTGTATTTTACATAAATATTT
	AATTAGCTTCAACAAAGAAAAAAACAAG
AT1G17920/HDG12	CACCGCTGTTGATGGGAAACCTGTGGTT
	AGTAATGTGCAGACGAAAAAAAACAGTA
AT4G16780/ATHB-2	CACCTTCTATTTAAAAAAAATATAGACAAA
	CTTCTGTTGAACTTTCTCAAGATAAGAA
AT1G69120/AP1	CACCATATAATGTTTAACATCCAAGATT
	TTTTGATCCTTTTTTAAGAAACTTCTTA

[truncated: 1 more sheets: S11]
